# Supplementary material for: Development of Sheep Intestinal Organoids for Studying Deoxynivalenol-Induced Toxicity
Source: Int J Mol Sci. 2025 Jan 23;26(3):955. doi: 10.3390/ijms26030955 (PMC11816529; doi:10.3390/ijms26030955)
Supplement: Supplementary file 1 [file ijms-26-00955-s001.zip]

Archive with 3 entries (3 files):
- Supplementary Materials.pdf
- Table S1.xlsx
- Table S2.xlsx
