# Supplementary material for: Development of Sheep Intestinal Organoids for Studying Deoxynivalenol-Induced Toxicity
Source: Int J Mol Sci. 2025 Jan 23;26(3):955. doi: 10.3390/ijms26030955 (PMC11816529; doi:10.3390/ijms26030955)
Supplement: Supplementary file 1 [file ijms-26-00955-s001.zip › Table S1.xlsx]

## Sheet: Sheet1
Table S1: Primers for Quantitative RT-qPCR
Primers	Forward ( 5′-3′)				Reverse ( 5′-3′)
β-actin	ACCATCGGCAATGAGCGGT				GTTTCGTGAATGCCGCAGGA
Lgr5	ATCCAGCTTGTTGGGAGAGC				CAGGCTCGCAGTTCCAGTTA
Chga	GGTGATGAAGTGTATCGTCGAGGTC				CTGATGTCGCAGGATTGAGAGGATC
Villin	GCTTCCCTCAACTCCAACGA				ACCACTTGCTTCTCTGTCCG
Muc2	GTGCCCCATATTCTGCGACT				AGATGTTGGAGTGGATGCCG
