# Supplementary material for: Development of Sheep Intestinal Organoids for Studying Deoxynivalenol-Induced Toxicity
Source: Int J Mol Sci. 2025 Jan 23;26(3):955. doi: 10.3390/ijms26030955 (PMC11816529; doi:10.3390/ijms26030955)
Supplement: Supplementary file 1 [file ijms-26-00955-s001.zip › Table S2.xlsx]

## Sheet: differet_reslut
Table S2: Differentially Expressed Genes Between Control and DON Treatment in Organoids
Gene name	baseMean	log2FoldChange	lfcSE	stat	pvalue	padj
AGT	2439.5	-4.55043	0.120507	-37.7606	0	0
ANXA13	3194.73	-3.76029	0.0965226	-38.9576	0	0
ASNS	4567.15	-3.30306	0.078359	-42.1529	0	0
CFB	23021.8	-2.42159	0.0631484	-38.3476	0	0
CFI	12679.4	-4.10422	0.0973423	-42.1628	0	0
CHGA	32963.5	-3.03303	0.0787592	-38.5102	0	0
LOC101107420	24675.3	-3.91564	0.0966451	-40.5156	0	0
PCK2	7316.54	-3.85502	0.0777087	-49.6086	0	0
PLAC8	3016.29	-3.61356	0.0948081	-38.1145	0	0
PNLIPRP2	5245.24	-4.87654	0.0994449	-49.0376	0	0
PSAT1	15676.6	-4.31597	0.0730922	-59.0483	0	0
PIGR	126052	-3.35141	0.0946112	-35.423	7.56e-275	1.22e-271
SLC1A5	10851.9	-2.49979	0.0727625	-34.3555	1.16e-258	1.74e-255
PHGDH	10926.5	-2.88316	0.0847712	-34.011	1.53e-253	2.12e-250
STC2	1057.71	-4.13339	0.126128	-32.7713	1.51e-235	1.96e-232
HES2	2213.85	3.75728	0.115611	32.4992	1.09e-231	1.33e-228
SLC1A4	1739.21	-3.82663	0.119141	-32.1185	2.43e-226	2.78e-223
FCGBP	21342.5	-2.63222	0.082367	-31.9572	4.29e-224	4.63e-221
LOC654331	10515.2	-2.61717	0.0819109	-31.9514	5.17e-224	5.28e-221
TRIB3	1307.01	-4.6144	0.146198	-31.5626	1.2e-218	1.17e-215
SLC16A3	1369.04	-4.26544	0.136047	-31.3526	8.96e-216	8.29e-213
CHAC1	887.759	-4.86266	0.157984	-30.7795	4.93e-208	4.35e-205
C4BPA	2618.46	-3.28666	0.107216	-30.6545	2.3e-206	1.95e-203
AK4	1661.16	-3.74998	0.122567	-30.5953	1.42e-205	1.15e-202
SERPINF2	4481.4	-2.20245	0.0722645	-30.4776	5.17e-204	4.02e-201
TFRC	5283.34	-2.61218	0.0868957	-30.0611	1.56e-198	1.17e-195
ANPEP	1714.31	-3.17683	0.106356	-29.8699	4.85e-196	3.49e-193
FGF21	778.451	-4.85564	0.163024	-29.7848	6.15e-195	4.26e-192
LOC105601930	128431	-2.34504	0.0787472	-29.7794	7.22e-195	4.84e-192
ITLN2	1809.96	-3.55054	0.12227	-29.0385	2.15e-185	1.39e-182
PYCR1	3375.44	-3.48879	0.120947	-28.8456	5.75e-183	3.6e-180
LOC101107675	7754.44	-2.83159	0.09848	-28.7529	8.34e-182	5.06e-179
XPC	8878.02	1.81356	0.0645667	28.0882	1.36e-173	8.03e-171
QSOX1	19359.4	-1.66562	0.0596398	-27.928	1.22e-171	6.97e-169
KNG1	2533.3	-2.68863	0.0964105	-27.8873	3.8e-171	2.11e-168
LTF	1253.09	-3.44808	0.12425	-27.7511	1.69e-169	9.12e-167
LOC443475	5641.97	-2.79389	0.104285	-26.7909	4.12e-158	2.16e-155
C3	6256.8	-2.86797	0.107556	-26.665	1.2e-156	6.13e-154
RPL22L1	3601	-2.34059	0.0890725	-26.2774	3.48e-152	1.73e-149
SLC7A5	2486.54	-2.64566	0.100773	-26.2537	6.49e-152	3.15e-149
HABP2	1672.35	-2.56633	0.098449	-26.0676	8.5e-150	4.03e-147
RNASE4	4867.72	-1.97075	0.0760513	-25.9134	4.7e-148	2.17e-145
ACE	721.521	-3.85335	0.150742	-25.5626	3.98e-144	1.8e-141
PDK1	1084.05	-2.83074	0.110933	-25.5175	1.26e-143	5.57e-141
LOC106991585	6394.43	-2.5531	0.100493	-25.4058	2.18e-142	9.39e-140
CLIC4	2549.39	-3.09563	0.122151	-25.3428	1.08e-141	4.56e-139
CA9	2518.39	-2.90738	0.115073	-25.2656	7.64e-141	3.16e-138
UCP2	2034.96	-2.48988	0.0991356	-25.1159	3.33e-139	1.35e-136
CDKN1A	8189.07	2.28152	0.0910509	25.0576	1.44e-138	5.72e-136
BNIP3	3982.04	-2.35867	0.0948796	-24.8597	2.03e-136	7.9e-134
MLN	1421.9	-2.67333	0.107563	-24.8536	2.37e-136	9.01e-134
MME	3724.41	-1.76643	0.071585	-24.6759	1.94e-134	7.24e-132
SLC7A11	483.673	-4.99555	0.202787	-24.6345	5.39e-134	1.98e-131
GPT2	4434.18	-2.38868	0.0985974	-24.2267	1.17e-129	4.19e-127
SLC23A1	2719.64	2.14579	0.0898518	23.8815	4.77e-126	1.69e-123
PDIA4	14409.1	-1.48287	0.0622289	-23.8293	1.66e-125	5.76e-123
PSPH	4991.31	-1.92879	0.081099	-23.7831	4.99e-125	1.7e-122
MARCKSL1	8904.4	-1.43557	0.0612335	-23.4442	1.52e-121	5.08e-119
SPINK1	7341.13	-1.9383	0.0827973	-23.4102	3.37e-121	1.11e-118
ADM	1083.61	-3.83204	0.164894	-23.2394	1.82e-119	5.89e-117
TNS4	13352.5	1.59082	0.0685997	23.1899	5.76e-119	1.83e-116
FAM213A	10767.2	1.39154	0.0600901	23.1576	1.22e-118	3.82e-116
SST	4039.64	-2.21427	0.0963637	-22.9782	7.7e-117	2.37e-114
SLC6A9	916.927	-2.93042	0.127818	-22.9265	2.53e-116	7.68e-114
LGALS3BP	11982.5	-1.5577	0.0682232	-22.8325	2.18e-115	6.52e-113
DDIT4	3871.28	-1.82807	0.0805365	-22.6987	4.61e-114	1.36e-111
LOC105603537	568.838	-3.57308	0.158061	-22.6057	3.81e-113	1.1e-110
C2	2497.24	-1.92397	0.0855179	-22.4979	4.35e-112	1.24e-109
ALDH2	7377.76	-1.60458	0.0714114	-22.4696	8.24e-112	2.32e-109
LOC101118024	2344.37	-2.08979	0.0930614	-22.4561	1.12e-111	3.1e-109
RGS5	1519.98	-2.33607	0.105108	-22.2253	1.95e-109	5.35e-107
VDR	4755.73	-2.00744	0.090498	-22.1822	5.1e-109	1.38e-106
PLCXD1	793.453	-3.36286	0.15203	-22.1197	2.04e-108	5.44e-106
SLITRK2	2688.12	1.90905	0.0864997	22.07	6.14e-108	1.61e-105
LOC101116867	2084.24	-2.63899	0.12013	-21.9677	5.87e-107	1.52e-104
FAM3D	677.11	-3.50179	0.160457	-21.8239	1.38e-105	3.52e-103
LOC101106541	477.983	3.69177	0.170769	21.6185	1.2e-103	3.04e-101
SHMT2	6590.34	-1.52433	0.0705346	-21.6111	1.41e-103	3.51e-101
CTH	2449.63	-2.01921	0.0936433	-21.5628	4.02e-103	9.88e-101
AEN	2201.36	1.89137	0.0882438	21.4335	6.51e-102	1.58e-99
ZMAT3	1801.44	2.34155	0.10946	21.3918	1.59e-101	3.82e-99
PGK1	12998.8	-1.32618	0.0626639	-21.1634	2.08e-99	4.92e-97
ATF4	18348.2	-1.44028	0.0682672	-21.0977	8.35e-99	1.95e-96
AQP1	381.462	-5.71964	0.271629	-21.0568	1.98e-98	4.58e-96
PLA2G4F	1980.03	1.95723	0.0930062	21.0441	2.59e-98	5.92e-96
NYNRIN	548.719	-4.0695	0.194014	-20.9753	1.1e-97	2.49e-95
WARS	14574.1	-1.7955	0.0858772	-20.9078	4.55e-97	1.02e-94
PPP1R1B	2034.92	-2.1646	0.103709	-20.8718	9.66e-97	2.13e-94
ABCA1	1299.99	2.65099	0.127977	20.7146	2.56e-95	5.58e-93
LOC101122496	377.216	5.84614	0.283194	20.6436	1.12e-94	2.41e-92
PDIA6	12319.9	-1.48092	0.0720088	-20.5659	5.55e-94	1.18e-91
TFF2	11466.5	-1.68916	0.0826977	-20.4257	9.89e-93	2.09e-90
MDK	1031.61	-2.78782	0.137605	-20.2596	2.93e-91	6.11e-89
TUBB4A	2906.56	-1.55505	0.0772507	-20.13	4.03e-90	8.33e-88
RAP1GAP	4970.69	-1.45671	0.0723892	-20.1232	4.62e-90	9.44e-88
EGLN3	7045.8	-2.1147	0.10519	-20.1035	6.87e-90	1.39e-87
GARS	10247.3	-1.36058	0.0681501	-19.9644	1.12e-88	2.25e-86
IFI6	6160.01	-1.71496	0.085959	-19.9509	1.47e-88	2.92e-86
ZNF385A	459.604	3.45252	0.173067	19.949	1.53e-88	3e-86
VEGFA	3752.96	-1.66016	0.0833605	-19.9154	2.99e-88	5.81e-86
SFRP1	3147.28	-1.87192	0.0942716	-19.8566	9.66e-88	1.86e-85
TF	7351.13	-1.66159	0.083731	-19.8444	1.23e-87	2.35e-85
STC1	1089.11	-3.15726	0.159374	-19.8104	2.42e-87	4.57e-85
PROM1	3184.5	-1.90675	0.0963496	-19.7899	3.64e-87	6.79e-85
MUC13	9097.68	-1.3227	0.0671346	-19.7022	2.06e-86	3.82e-84
A4GNT	407.708	-3.76097	0.191238	-19.6665	4.18e-86	7.66e-84
ANGPTL8	398.891	-6.07364	0.309185	-19.644	6.5e-86	1.18e-83
ANKRD37	902.922	-3.20745	0.163451	-19.6233	9.78e-86	1.76e-83
LOC101110202	12349.1	1.85708	0.0946412	19.6223	9.97e-86	1.78e-83
MYO1A	1167.25	-2.27726	0.116184	-19.6005	1.53e-85	2.7e-83
CD82	3187.17	-1.53713	0.0785193	-19.5764	2.46e-85	4.3e-83
PSAP	32573.5	-1.36562	0.0699207	-19.531	5.98e-85	1.04e-82
NR1I2	1547.64	-1.86409	0.0962971	-19.3577	1.76e-83	3.02e-81
TMPRSS2	8584.97	-1.17298	0.0606774	-19.3314	2.92e-83	4.98e-81
ERO1A	3650.88	-1.80869	0.0938163	-19.2791	8.05e-83	1.36e-80
ERAP1	3490.16	-1.42827	0.0743474	-19.2108	3.01e-82	5.03e-80
BCL2L1	6267.68	1.28355	0.0669486	19.1721	6.33e-82	1.05e-79
SEMA3B	1080.64	-2.27271	0.11857	-19.1677	6.89e-82	1.13e-79
LOC105603754	497.821	-3.3984	0.177896	-19.1033	2.37e-81	3.87e-79
LGALS15	12394.1	1.97652	0.103646	19.0699	4.49e-81	7.27e-79
CHRD	626.672	3.22728	0.169463	19.0442	7.34e-81	1.18e-78
CDH17	9045.87	-1.56891	0.0824522	-19.0282	9.97e-81	1.59e-78
MS4A8	1732.49	-1.896	0.099718	-19.0136	1.32e-80	2.08e-78
GNPTAB	4123.63	-1.68227	0.088531	-19.002	1.64e-80	2.57e-78
DIRAS2	439.398	2.98438	0.1572	18.9846	2.28e-80	3.55e-78
CFH	2263.71	-1.57121	0.0831414	-18.898	1.18e-79	1.82e-77
S100A2	11682.7	1.4396	0.0762623	18.877	1.76e-79	2.7e-77
LOC101111946	820.604	-2.79155	0.147935	-18.8701	2.01e-79	3.05e-77
IGFBP3	392.863	3.13921	0.167378	18.7552	1.76e-78	2.64e-76
CARS	4906.76	-1.55862	0.0831646	-18.7414	2.28e-78	3.4e-76
LOC101116800	2566.17	-1.50426	0.0804784	-18.6915	5.81e-78	8.61e-76
KIAA1324	5654.09	-1.42556	0.0762974	-18.6843	6.64e-78	9.77e-76
CLCA4	3398.4	-4.16639	0.223127	-18.6727	8.26e-78	1.21e-75
FAM149A	2789.94	-1.5216	0.0816463	-18.6365	1.63e-77	2.36e-75
CDHR2	6708.15	-1.27681	0.0687453	-18.573	5.31e-77	7.64e-75
LOC105606441	558.75	2.62322	0.14132	18.5622	6.5e-77	9.28e-75
LOC101121635	1963.26	-1.67049	0.09028	-18.5034	1.94e-76	2.75e-74
LOC101105319	2730.97	1.57888	0.0854026	18.4874	2.61e-76	3.67e-74
SUMO3	3677.68	-1.36011	0.073606	-18.4782	3.09e-76	4.32e-74
CEBPG	4605.97	-1.26999	0.0689492	-18.4192	9.21e-76	1.28e-73
NEURL3	2429.84	1.41522	0.0773919	18.2864	1.06e-74	1.46e-72
CFD	773.941	-2.60859	0.142724	-18.2771	1.26e-74	1.72e-72
GLB1	4495.92	-1.42895	0.0781999	-18.2731	1.36e-74	1.84e-72
NDUFA4L2	1349.29	-5.04088	0.276672	-18.2197	3.6e-74	4.85e-72
LOC101123672	890.565	-2.82836	0.15527	-18.2157	3.87e-74	5.19e-72
QPRT	451.779	-3.37319	0.185248	-18.2091	4.37e-74	5.82e-72
RGMB	5351.94	-1.58409	0.0871494	-18.1768	7.89e-74	1.04e-71
LOC101112964	626.132	-2.76008	0.152024	-18.1555	1.16e-73	1.52e-71
RASGEF1A	1881.33	1.56696	0.0863551	18.1455	1.39e-73	1.82e-71
C14H19orf33	1638.77	1.91774	0.1058	18.126	1.99e-73	2.57e-71
TARS	8224.1	-1.11393	0.061809	-18.0222	1.31e-72	1.68e-70
GCNT3	6478.95	-1.18108	0.0659	-17.9224	7.89e-72	1.01e-69
CD24	18776.1	-1.31189	0.0732362	-17.9132	9.31e-72	1.18e-69
FAS	1203.11	1.84557	0.103173	17.8881	1.46e-71	1.84e-69
ATP10B	2993.11	-1.54355	0.0866662	-17.8103	5.88e-71	7.37e-69
EPS8L3	10978.1	1.23759	0.0697371	17.7466	1.83e-70	2.28e-68
IARS	6587.16	-1.24174	0.0699991	-17.7393	2.08e-70	2.58e-68
TGM1	585.471	2.53955	0.143409	17.7085	3.61e-70	4.43e-68
LOC101110740	3043.98	1.28812	0.0727637	17.7027	4e-70	4.88e-68
TRANK1	3117.88	-1.43566	0.0814155	-17.6338	1.36e-69	1.65e-67
IGFBP2	1645.1	-6.29016	0.36342	-17.3082	4.08e-67	4.92e-65
HNF4A	12342.7	-1.08366	0.0627167	-17.2786	6.82e-67	8.18e-65
MYO7B	3070.38	-1.45543	0.0844951	-17.2251	1.72e-66	2.05e-64
NUGGC	1559.57	-1.5326	0.0889939	-17.2214	1.83e-66	2.17e-64
WSB1	4598.89	-1.70824	0.0992197	-17.2167	1.99e-66	2.34e-64
LOC105605927	578.663	-2.7684	0.161078	-17.1868	3.34e-66	3.9e-64
CRTAC1	547.577	-2.59594	0.151182	-17.1709	4.39e-66	5.1e-64
HSP90B1	21627.2	-1.09762	0.0645106	-17.0146	6.4e-65	7.4e-63
SERPINA1	2451.38	-1.52286	0.0895641	-17.003	7.81e-65	8.97e-63
F10	758.04	-2.81126	0.165421	-16.9946	9e-65	1.03e-62
DGKA	2148.29	1.55209	0.0914137	16.9788	1.18e-64	1.34e-62
RAC2	2326.28	-1.4444	0.0850795	-16.977	1.21e-64	1.37e-62
RPS27L	4288.88	1.55745	0.0918308	16.96	1.62e-64	1.82e-62
P4HB	38706.4	-1.20072	0.071019	-16.907	4e-64	4.46e-62
AARS	9747.96	-1.17457	0.0696813	-16.8564	9.42e-64	1.05e-61
APP	28802.9	-1.35255	0.0803891	-16.825	1.6e-63	1.77e-61
C5	7249.29	-1.15698	0.0691345	-16.7352	7.26e-63	7.92e-61
KCTD15	463.48	-3.36204	0.201128	-16.7159	1e-62	1.09e-60
SRP68	6452.82	1.09545	0.0655436	16.7133	1.05e-62	1.13e-60
RCN1	6499.32	-1.1899	0.0712641	-16.6971	1.38e-62	1.48e-60
BTNL2	2616.55	-1.32166	0.0792641	-16.6741	2.02e-62	2.16e-60
AK1	843.119	-2.32459	0.139889	-16.6174	5.22e-62	5.54e-60
SERINC5	2265.29	1.58196	0.0952442	16.6095	5.95e-62	6.28e-60
C2H8orf58	1475.05	-1.79046	0.107904	-16.593	7.83e-62	8.22e-60
LOC101103133	521.045	-2.82197	0.170073	-16.5927	7.87e-62	8.22e-60
MDM2	2207.85	1.51591	0.0915221	16.5634	1.28e-61	1.33e-59
PLEKHN1	989.778	2.29449	0.138705	16.5422	1.82e-61	1.88e-59
RHBDL1	452.148	2.78036	0.169057	16.4463	8.92e-61	9.16e-59
IER5	2217.61	1.3373	0.0813187	16.4452	9.08e-61	9.28e-59
LONP1	6266.59	-1.32033	0.0804831	-16.4051	1.76e-60	1.79e-58
HERPUD1	3199.76	-1.18869	0.072478	-16.4008	1.89e-60	1.91e-58
PDIA3	20193	-1.08489	0.0663759	-16.3446	4.75e-60	4.78e-58
MRPS30	2029.88	1.4385	0.0882414	16.3019	9.57e-60	9.58e-58
CCK	4835.6	-1.60945	0.0987915	-16.2914	1.14e-59	1.13e-57
CAD	4069.14	1.283	0.0787544	16.2912	1.14e-59	1.13e-57
PTPRU	697.769	2.395	0.147248	16.2651	1.75e-59	1.72e-57
ADTRP	239.416	-3.49244	0.214906	-16.251	2.2e-59	2.15e-57
GSDMB	710.275	-2.18231	0.134304	-16.2491	2.27e-59	2.21e-57
OLFM4	35401.8	-5.03889	0.310551	-16.2256	3.32e-59	3.23e-57
ABO	454.232	-2.50681	0.154728	-16.2014	4.93e-59	4.76e-57
INF2	2154.94	1.36746	0.0846958	16.1455	1.22e-58	1.17e-56
CELA1	1497.55	-1.74985	0.108427	-16.1385	1.37e-58	1.31e-56
MEP1B	577.724	-2.31194	0.14342	-16.1201	1.84e-58	1.75e-56
SQSTM1	9204.04	1.0164	0.0630649	16.1168	1.95e-58	1.84e-56
LOC105604143	3544.25	-1.42807	0.0886594	-16.1074	2.26e-58	2.13e-56
ACER2	679.13	-2.25646	0.140664	-16.0415	6.55e-58	6.15e-56
DDAH2	896.108	-1.70836	0.106504	-16.0404	6.67e-58	6.23e-56
ARHGEF10L	971.579	-1.70665	0.106462	-16.0306	7.82e-58	7.26e-56
AQP8	829.886	-2.26674	0.142228	-15.9374	3.48e-57	3.22e-55
APOB	216.21	-3.65614	0.230599	-15.8549	1.3e-56	1.2e-54
SLC6A20	539.951	-2.40671	0.15186	-15.8482	1.45e-56	1.33e-54
JDP2	358.138	-2.65807	0.168003	-15.8215	2.21e-56	2.02e-54
AIF1L	615.604	-2.19224	0.138841	-15.7895	3.67e-56	3.33e-54
KRT20	1575.92	-2.0529	0.130209	-15.7662	5.31e-56	4.8e-54
MSX2	726.975	2.38116	0.151094	15.7594	5.92e-56	5.32e-54
TIGAR	1756.56	1.33008	0.0846659	15.7098	1.3e-55	1.16e-53
PERM1	1594.78	1.58948	0.101214	15.7043	1.41e-55	1.26e-53
TSC22D3	1034.96	-1.56815	0.0999659	-15.6869	1.86e-55	1.65e-53
ALOX5	898.557	-2.08224	0.133069	-15.6479	3.43e-55	3.03e-53
BCAM	2400.26	-1.42405	0.0910804	-15.6351	4.2e-55	3.69e-53
YARS	3607.13	-1.15925	0.0742004	-15.6232	5.06e-55	4.42e-53
LGALS2	18844.4	-1.19787	0.0766924	-15.6191	5.39e-55	4.7e-53
FAM162A	1787.34	-1.43979	0.0922198	-15.6126	5.97e-55	5.18e-53
RASSF4	1304.54	-1.5329	0.0982057	-15.6091	6.31e-55	5.45e-53
SLC39A5	2073.88	-2.12666	0.136483	-15.5818	9.67e-55	8.31e-53
PLD3	2572.3	-1.28516	0.0824959	-15.5785	1.02e-54	8.72e-53
NOTCH3	1364.64	1.74436	0.111988	15.5763	1.06e-54	8.99e-53
GSS	2749.54	1.411	0.0905913	15.5754	1.07e-54	9.08e-53
BAX	4517.35	1.34243	0.086217	15.5704	1.16e-54	9.77e-53
LDHA	14051.2	-1.02948	0.0662225	-15.5457	1.7e-54	1.43e-52
TPI1	10455.2	-1.26306	0.0816554	-15.4682	5.69e-54	4.76e-52
NRL	187.401	-4.41672	0.28599	-15.4436	8.33e-54	6.94e-52
FBLN1	1484.4	-1.50775	0.09775	-15.4245	1.12e-53	9.29e-52
IL22RA1	2066.02	-1.31727	0.0856784	-15.3746	2.43e-53	2e-51
ITGB4	14979.5	1.0483	0.0682112	15.3684	2.67e-53	2.19e-51
DCLRE1B	830.144	1.8456	0.1202	15.3544	3.31e-53	2.71e-51
CLSTN3	553.244	-2.24693	0.146585	-15.3285	4.93e-53	4.02e-51
CHST4	881.684	-2.18733	0.143002	-15.2958	8.16e-53	6.63e-51
LOC101103343	18012	1.22025	0.0798187	15.2877	9.23e-53	7.47e-51
LOC101102714	211.777	-4.39554	0.288066	-15.2588	1.44e-52	1.16e-50
FHDC1	1524.74	1.5084	0.0989184	15.2489	1.67e-52	1.34e-50
LOC101113831	8711.15	-2.89875	0.190357	-15.228	2.31e-52	1.84e-50
MYBBP1A	6892.59	1.27549	0.0838402	15.2133	2.89e-52	2.3e-50
BEX2	2183.92	-1.46573	0.0964171	-15.2019	3.43e-52	2.72e-50
LOC101107957	563.582	-2.68429	0.177	-15.1655	5.98e-52	4.73e-50
OTC	178.376	-5.2516	0.347367	-15.1183	1.23e-51	9.64e-50
LOC105614745	2560.47	-5.91757	0.392832	-15.0639	2.8e-51	2.18e-49
EIF4EBP1	3968.08	-1.37646	0.0913899	-15.0614	2.91e-51	2.26e-49
DHRS3	308.632	-2.67816	0.178044	-15.0421	3.89e-51	3.01e-49
CNKSR1	2613.6	1.37907	0.0918777	15.0099	6.33e-51	4.88e-49
FBN2	400.153	-2.3491	0.15655	-15.0054	6.76e-51	5.19e-49
SF3A1	7367.43	1.12625	0.0750706	15.0025	7.07e-51	5.41e-49
AGR2	33143.8	-1.15123	0.0769006	-14.9704	1.15e-50	8.74e-49
COL18A1	1211.2	-2.05208	0.137119	-14.9657	1.23e-50	9.34e-49
HSH2D	1051.88	-1.79319	0.119919	-14.9533	1.48e-50	1.12e-48
EDARADD	214.405	3.62877	0.242951	14.9362	1.92e-50	1.44e-48
PLOD2	539.322	-2.70882	0.181657	-14.9117	2.77e-50	2.07e-48
FAT1	40220.3	1.22276	0.0820468	14.9032	3.14e-50	2.34e-48
ANKRD1	451.264	-2.8545	0.19176	-14.8858	4.08e-50	3.02e-48
DNAJC21	2732.09	1.21983	0.0820631	14.8645	5.6e-50	4.14e-48
KIF19	257.86	-2.86792	0.193345	-14.8332	8.94e-50	6.58e-48
CYR61	942.222	-1.90206	0.128592	-14.7914	1.66e-49	1.22e-47
CTSZ	2699.12	-1.33403	0.0902472	-14.782	1.92e-49	1.39e-47
LOC101105065	1460.13	-1.74942	0.118437	-14.7709	2.26e-49	1.64e-47
PLK2	4962.93	1.28907	0.0873108	14.7641	2.5e-49	1.8e-47
PLA2G12A	2970.18	-1.13846	0.0771133	-14.7634	2.52e-49	1.81e-47
SLC5A6	5071.13	1.15561	0.0784059	14.7388	3.63e-49	2.6e-47
LOC101103222	15319.4	-5.78985	0.394254	-14.6856	7.98e-49	5.7e-47
LOC105611014	1570.28	-1.36304	0.0928401	-14.6816	8.46e-49	6.02e-47
CBS	5883.57	-1.05146	0.0724567	-14.5116	1.02e-47	7.26e-46
SREBF1	5202.24	1.17354	0.0808959	14.5068	1.1e-47	7.75e-46
NDRG1	2086.28	-1.45983	0.100672	-14.5009	1.2e-47	8.42e-46
OLFML3	791.752	-1.74025	0.120108	-14.4891	1.42e-47	9.95e-46
SGPL1	5683.81	1.03709	0.0717129	14.4618	2.11e-47	1.48e-45
SH2D6	1039.71	-1.68455	0.116709	-14.4337	3.17e-47	2.21e-45
PPFIBP2	6051.14	1.24927	0.0865927	14.427	3.5e-47	2.43e-45
RIN1	1361.99	1.48167	0.102705	14.4265	3.53e-47	2.44e-45
EPHA2	4094.62	1.05748	0.0734475	14.3977	5.35e-47	3.68e-45
NEURL1	728.346	-1.81636	0.126344	-14.3763	7.29e-47	5e-45
NXPH4	463.395	-2.28146	0.159099	-14.3398	1.23e-46	8.44e-45
LOC101105359	1072.28	-1.589	0.110837	-14.3364	1.3e-46	8.83e-45
IFI44L	4233.74	-1.20205	0.0839633	-14.3163	1.73e-46	1.18e-44
MTTP	327.786	-3.37559	0.236266	-14.2873	2.63e-46	1.78e-44
ARHGAP9	492.675	-2.71121	0.189938	-14.2741	3.17e-46	2.14e-44
SLC46A1	1085.56	-1.83827	0.12899	-14.2513	4.4e-46	2.96e-44
TSKU	5096.86	1.12646	0.0790704	14.2463	4.72e-46	3.16e-44
C3H12orf75	747.244	-1.96665	0.138116	-14.2392	5.24e-46	3.49e-44
ZNF622	2460.24	1.21195	0.085644	14.151	1.84e-45	1.23e-43
GCNT4	1420.45	-1.46104	0.103363	-14.135	2.31e-45	1.53e-43
GTPBP2	2253.52	-1.35258	0.0958911	-14.1054	3.52e-45	2.32e-43
HLCS	2316.68	-1.34876	0.095833	-14.074	5.48e-45	3.61e-43
LOC101123419	278.81	-3.07577	0.218892	-14.0515	7.54e-45	4.93e-43
LOC101117785	1142.82	-4.11915	0.293336	-14.0424	8.57e-45	5.59e-43
LOC101109677	209.98	-4.20623	0.29969	-14.0353	9.48e-45	6.16e-43
GCG	6043.11	-1.52426	0.10864	-14.0304	1.02e-44	6.58e-43
LOC106990167	390.976	-3.23185	0.230503	-14.0209	1.16e-44	7.5e-43
CFTR	3573.79	-1.38756	0.0990887	-14.0032	1.49e-44	9.58e-43
SMIM24	997.392	-1.72485	0.123344	-13.9841	1.95e-44	1.25e-42
MYOM1	181.278	3.50967	0.251723	13.9426	3.49e-44	2.23e-42
APOBEC1	3457.74	1.28859	0.0925532	13.9226	4.62e-44	2.93e-42
RASGEF1B	1025.51	-1.67102	0.12028	-13.8927	7.01e-44	4.43e-42
CLCA1	11522.2	-2.80229	0.201785	-13.8875	7.54e-44	4.76e-42
EXO5	608.889	2.20863	0.159109	13.8812	8.23e-44	5.17e-42
STMN1	4645.66	-1.18581	0.0858001	-13.8206	1.91e-43	1.2e-41
PAX9	534.816	2.31639	0.167754	13.8082	2.27e-43	1.42e-41
BEND7	2473.93	-1.22518	0.0892013	-13.735	6.26e-43	3.89e-41
H2AFZ	9558.84	-1.12011	0.0816758	-13.7141	8.35e-43	5.17e-41
IL20RA	440.769	-2.21696	0.161792	-13.7025	9.8e-43	6.04e-41
LOC101121080	264.576	-2.84667	0.207767	-13.7013	9.97e-43	6.13e-41
DYRK3	418.037	2.32661	0.170156	13.6733	1.47e-42	8.98e-41
ADA	891.107	-1.72213	0.12619	-13.6471	2.1e-42	1.28e-40
PRDX1	16363.2	-1.00981	0.0740163	-13.6431	2.22e-42	1.35e-40
PPP1R14D	457.391	-2.08274	0.152971	-13.6152	3.25e-42	1.97e-40
NFKB2	4629.21	1.02753	0.0755162	13.6067	3.65e-42	2.21e-40
TEAD2	3290.83	-1.11409	0.0822011	-13.5532	7.58e-42	4.56e-40
WDR43	3242.42	1.00559	0.0742428	13.5446	8.52e-42	5.11e-40
LOC101111337	4142.18	-1.22759	0.0907115	-13.5329	1e-41	5.98e-40
SLC6A14	515.744	-2.94676	0.218524	-13.4848	1.92e-41	1.14e-39
ASCC1	1373.01	-1.23077	0.0912743	-13.4843	1.94e-41	1.15e-39
ST6GALNAC4	998.321	-1.4703	0.109046	-13.4833	1.96e-41	1.15e-39
SLC30A10	150.931	-4.27312	0.317099	-13.4757	2.17e-41	1.28e-39
HSD17B4	2817.45	-1.08189	0.080322	-13.4694	2.37e-41	1.39e-39
SLC12A4	3115.48	1.06726	0.0793301	13.4533	2.94e-41	1.72e-39
TULP2	256.248	-2.55994	0.190374	-13.4469	3.21e-41	1.87e-39
HSD17B2	631.171	-1.90291	0.141522	-13.4461	3.25e-41	1.88e-39
ECSIT	1466.09	1.42627	0.106203	13.4297	4.05e-41	2.34e-39
LTC4S	331.786	-2.24966	0.167798	-13.407	5.51e-41	3.17e-39
GPCPD1	1351.67	-1.49966	0.11197	-13.3934	6.61e-41	3.8e-39
TIMP2	2792.29	-1.34571	0.10082	-13.3477	1.22e-40	7e-39
TMEM176A	136.35	-5.20283	0.390059	-13.3386	1.38e-40	7.89e-39
N4BP2L1	700.499	-1.7493	0.131238	-13.3292	1.56e-40	8.89e-39
MROH5	404.561	-2.91254	0.218774	-13.313	1.94e-40	1.1e-38
PHF8	2822.58	1.00389	0.0756281	13.274	3.28e-40	1.85e-38
BNIP3L	1744.86	-1.34109	0.101071	-13.2688	3.51e-40	1.97e-38
C1S	234.334	-2.89107	0.21822	-13.2484	4.61e-40	2.58e-38
F3	1083.96	-2.11002	0.15975	-13.2082	7.87e-40	4.39e-38
SHMT1	417.746	-2.31469	0.175257	-13.2074	7.95e-40	4.43e-38
P4HA1	2618.5	-1.21498	0.0921254	-13.1883	1.02e-39	5.69e-38
LOC101116495	1226.22	-1.49371	0.113361	-13.1765	1.2e-39	6.63e-38
MUC6	1237	-3.6817	0.279448	-13.1749	1.22e-39	6.75e-38
DPEP1	215.758	-3.75933	0.285993	-13.1448	1.82e-39	1e-37
LOC101115927	149.084	-4.05496	0.308528	-13.1429	1.87e-39	1.02e-37
NES	643.97	-1.99036	0.151446	-13.1423	1.88e-39	1.03e-37
MARCKS	9501.74	-1.09254	0.0833495	-13.1079	2.97e-39	1.61e-37
FST	231.678	3.14709	0.240215	13.1011	3.24e-39	1.76e-37
FZD2	778.193	-1.48303	0.113844	-13.0268	8.61e-39	4.65e-37
CCL28	162.738	-3.53504	0.271446	-13.023	9.05e-39	4.87e-37
LRMP	1232.49	-1.70483	0.130943	-13.0196	9.46e-39	5.08e-37
SCNN1A	1463.17	1.23899	0.0954084	12.9861	1.47e-38	7.85e-37
DHCR7	3107.88	-1.08734	0.0837712	-12.9799	1.59e-38	8.49e-37
LOC105604613	249.302	-2.55602	0.196941	-12.9786	1.62e-38	8.61e-37
IGSF9	2080.52	-1.26824	0.0980234	-12.9381	2.74e-38	1.45e-36
PTGS1	964.01	-2.03593	0.157889	-12.8947	4.82e-38	2.54e-36
TFPI2	1306.05	-1.54127	0.119571	-12.8901	5.12e-38	2.69e-36
MAGT1	3281.04	-1.02298	0.0794629	-12.8737	6.33e-38	3.32e-36
CORO2B	673.789	-1.65315	0.12874	-12.841	9.66e-38	5.04e-36
ACAT2	2643.33	-1.07895	0.0840347	-12.8394	9.87e-38	5.14e-36
LOC101122329	2041.33	-1.07113	0.0834672	-12.8329	1.07e-37	5.57e-36
SLC40A1	636.525	-1.85326	0.144442	-12.8305	1.11e-37	5.73e-36
TFDP2	1427.16	-1.24899	0.097352	-12.8296	1.12e-37	5.78e-36
LOC101120469	500.237	2.09313	0.163192	12.8262	1.17e-37	6.03e-36
MIOX	124.344	-4.30591	0.337358	-12.7637	2.62e-37	1.34e-35
KLF4	1197.52	-1.38174	0.108514	-12.7333	3.86e-37	1.96e-35
GGT1	832.939	-1.35746	0.106607	-12.7333	3.86e-37	1.96e-35
KRT23	1805.13	-1.47401	0.115778	-12.7314	3.96e-37	2e-35
GUCY2C	1923.51	-1.12394	0.0883545	-12.7208	4.53e-37	2.29e-35
HOOK1	1523.7	-1.2592	0.0989926	-12.7202	4.57e-37	2.3e-35
LOC101116336	574.341	-2.37799	0.187079	-12.7111	5.13e-37	2.57e-35
SOAT1	2958.26	-1.03342	0.0814428	-12.6889	6.82e-37	3.41e-35
LOC101121750	333.086	-2.30667	0.182159	-12.663	9.48e-37	4.73e-35
LOC106991842	1488.77	1.36312	0.107664	12.6609	9.74e-37	4.85e-35
LOC105614373	354.485	-2.10535	0.166375	-12.6543	1.06e-36	5.26e-35
CEACAM16	538.475	-1.78701	0.141275	-12.6492	1.13e-36	5.6e-35
DDIAS	1048.31	1.45668	0.115169	12.6482	1.15e-36	5.64e-35
PCSK5	1381.04	-1.15156	0.0910675	-12.6452	1.19e-36	5.85e-35
NLRP6	875.775	-2.13506	0.169414	-12.6026	2.04e-36	9.99e-35
CD74	296.264	-2.96633	0.235626	-12.5892	2.42e-36	1.18e-34
HEY2	436.191	-2.00791	0.159603	-12.5807	2.7e-36	1.31e-34
LOC105604785	218.911	-2.60947	0.208155	-12.5362	4.73e-36	2.29e-34
LOC101108035	2564.95	1.18388	0.0944993	12.5279	5.25e-36	2.54e-34
SF3B4	4094.78	1.05156	0.0841558	12.4954	7.91e-36	3.8e-34
MTHFD2	1171.07	-1.32396	0.106077	-12.481	9.48e-36	4.54e-34
MOCS3	1531.18	1.27588	0.102275	12.4751	1.02e-35	4.89e-34
ETV3	3392.63	1.10679	0.0888772	12.453	1.35e-35	6.43e-34
ABCC8	554.519	-1.96587	0.157978	-12.4439	1.51e-35	7.18e-34
LOC101108297	140.383	-6.61203	0.532098	-12.4263	1.88e-35	8.89e-34
SLC25A36	4862.43	-1.11128	0.0894334	-12.4258	1.89e-35	8.93e-34
OSBPL3	2228.06	1.3982	0.112533	12.4248	1.92e-35	9.01e-34
MRPS22	2020.91	1.00721	0.0810955	12.4201	2.03e-35	9.54e-34
LYPD8	414.181	-2.13689	0.172429	-12.3929	2.86e-35	1.33e-33
PLAGL2	2993.22	-1.19987	0.0971516	-12.3505	4.84e-35	2.25e-33
LTBP4	263.324	-2.56911	0.2083	-12.3337	5.97e-35	2.77e-33
ANKRD44	432.258	2.35447	0.190932	12.3315	6.13e-35	2.84e-33
KIF21B	878.16	-1.75791	0.142596	-12.328	6.41e-35	2.96e-33
LTBP3	867.889	-2.02385	0.164408	-12.31	8.01e-35	3.69e-33
ACRC	650.488	-1.5307	0.124403	-12.3044	8.58e-35	3.94e-33
CCDC43	1937.89	1.10753	0.0900526	12.2987	9.2e-35	4.21e-33
LOC101117129	943.559	-1.58618	0.12899	-12.297	9.4e-35	4.3e-33
TGM2	338.668	-2.32718	0.189422	-12.2857	1.08e-34	4.93e-33
LOC106991389	682.792	-1.48111	0.120599	-12.2813	1.14e-34	5.19e-33
BCL2L13	2938.14	1.09809	0.0894185	12.2804	1.15e-34	5.24e-33
PSRC1	1624.33	1.33677	0.109084	12.2545	1.59e-34	7.18e-33
SYT13	709.139	-1.74915	0.142771	-12.2514	1.65e-34	7.42e-33
LOC101106728	2787.92	1.36388	0.111324	12.2514	1.65e-34	7.42e-33
GPA33	3010.67	-1.04776	0.0856091	-12.2388	1.93e-34	8.63e-33
AGR3	624.164	-1.80979	0.148798	-12.1627	4.91e-34	2.19e-32
TMEM11	2375.15	1.10413	0.0908648	12.1514	5.64e-34	2.51e-32
HK2	2327.73	-1.07647	0.0886101	-12.1484	5.85e-34	2.59e-32
DNTTIP2	3365.67	1.01542	0.0836503	12.1389	6.57e-34	2.91e-32
ITPR1	864.424	1.7094	0.140994	12.1239	7.89e-34	3.48e-32
NR3C2	1379.89	1.30889	0.108175	12.0997	1.06e-33	4.66e-32
HR	1563.88	-1.13226	0.0938668	-12.0624	1.67e-33	7.32e-32
LOC105605990	267.379	-2.69643	0.223587	-12.0599	1.72e-33	7.52e-32
NOTUM	162.989	-2.97444	0.246719	-12.056	1.8e-33	7.87e-32
MRPS7	2147.83	1.11668	0.0926902	12.0475	2e-33	8.67e-32
BCL6	1555.23	1.2704	0.105553	12.0357	2.31e-33	9.98e-32
RESP18	117.348	-3.88496	0.323635	-12.0041	3.38e-33	1.46e-31
POFUT1	2068.37	-1.17822	0.0982672	-11.99	4.01e-33	1.72e-31
WDR18	2598.82	1.02566	0.0856647	11.973	4.92e-33	2.11e-31
C1RL	270.505	-2.46339	0.206192	-11.9471	6.72e-33	2.86e-31
AHSG	365.977	-2.16967	0.181665	-11.9433	7.04e-33	2.99e-31
ABCG8	472.799	-2.07135	0.173515	-11.9376	7.54e-33	3.2e-31
SLC7A1	2360.72	-1.07449	0.0900733	-11.929	8.36e-33	3.54e-31
HMGCS2	2888.23	-1.12386	0.0942153	-11.9286	8.4e-33	3.54e-31
MMP2	157.116	3.89531	0.327613	11.89	1.33e-32	5.6e-31
CALB2	124.193	-3.6315	0.305482	-11.8878	1.37e-32	5.73e-31
GPI	11113.5	-1.02078	0.0858818	-11.8859	1.4e-32	5.85e-31
NLRC5	1956.62	1.16592	0.0981195	11.8827	1.46e-32	6.07e-31
SLC27A1	1488.73	-1.33943	0.112944	-11.8592	1.93e-32	8e-31
FAM3C	1885.02	-1.05118	0.0887388	-11.8458	2.26e-32	9.37e-31
C9	128.555	-4.31281	0.364341	-11.8373	2.5e-32	1.03e-30
TFCP2L1	3147.13	1.08436	0.0916388	11.833	2.64e-32	1.09e-30
RPF1	1991.86	1.14608	0.0968595	11.8324	2.66e-32	1.09e-30
CROT	2560.42	-1.32418	0.111931	-11.8303	2.72e-32	1.12e-30
LOC101106452	622.403	-1.7584	0.148647	-11.8294	2.75e-32	1.13e-30
CHAT	1047.59	-1.74486	0.148153	-11.7774	5.11e-32	2.07e-30
ALDH1L2	1166.76	-5.63776	0.478898	-11.7723	5.42e-32	2.2e-30
CACNG4	431.369	-2.26345	0.192514	-11.7573	6.48e-32	2.62e-30
A1CF	416.885	-1.96317	0.166979	-11.7569	6.5e-32	2.63e-30
XPNPEP2	104.666	-4.305	0.366594	-11.7432	7.65e-32	3.08e-30
EIF6	7206.4	1.04469	0.08905	11.7315	8.79e-32	3.54e-30
ZNF239	958.529	-1.20971	0.103483	-11.6899	1.43e-31	5.75e-30
BMF	1996.26	-1.63045	0.140072	-11.64	2.58e-31	1.03e-29
LOC105602152	314.685	-2.02612	0.174291	-11.6249	3.08e-31	1.23e-29
LOC101106291	238.197	-3.21572	0.276741	-11.62	3.26e-31	1.3e-29
KCNK15	549.018	1.83719	0.158353	11.6019	4.03e-31	1.59e-29
GPATCH4	1041.52	1.25909	0.108571	11.5969	4.27e-31	1.69e-29
IRX3	2267.22	1.15172	0.099394	11.5875	4.77e-31	1.88e-29
MAP1S	2214.01	1.05876	0.0915836	11.5606	6.53e-31	2.56e-29
LOC101122753	133.086	-4.06142	0.351522	-11.5538	7.06e-31	2.75e-29
PPRC1	3290.39	1.01111	0.0877543	11.5221	1.02e-30	3.97e-29
RNASE12	102.257	-4.97384	0.432198	-11.5082	1.2e-30	4.65e-29
DBN1	1876.4	-1.06961	0.0929916	-11.5022	1.29e-30	4.97e-29
ZC3HC1	1368.13	1.07119	0.0932255	11.4903	1.48e-30	5.69e-29
HMGCS1	8146.49	-1.08208	0.0943203	-11.4724	1.82e-30	6.97e-29
SH2D7	960.139	-1.52779	0.133184	-11.4713	1.84e-30	7.04e-29
TACSTD2	6667.25	-1.12801	0.0985364	-11.4476	2.42e-30	9.24e-29
FAM43A	152.356	3.21225	0.280768	11.4409	2.61e-30	9.96e-29
ZNF703	1492.7	1.19139	0.104269	11.4262	3.09e-30	1.18e-28
SSR4	7829.89	-1.03107	0.0903176	-11.416	3.48e-30	1.32e-28
HHAT	697.155	-1.54802	0.13579	-11.4001	4.17e-30	1.58e-28
ADAM9	4010.08	-1.11749	0.0980498	-11.3971	4.32e-30	1.63e-28
GPR84	198.406	2.94405	0.258621	11.3837	5.04e-30	1.89e-28
GGH	1433.17	-1.08017	0.0950757	-11.3611	6.53e-30	2.43e-28
MYB	1447.33	-1.18196	0.104046	-11.36	6.62e-30	2.46e-28
BMP3	224.93	-2.43248	0.214583	-11.3359	8.72e-30	3.23e-28
TMEM45B	1661.04	-1.28486	0.113423	-11.328	9.53e-30	3.51e-28
GIF	357.685	-4.8915	0.432519	-11.3093	1.18e-29	4.31e-28
ANXA10	1607.99	1.56241	0.138153	11.3093	1.18e-29	4.31e-28
ARHGEF19	958.714	-1.60627	0.142122	-11.302	1.28e-29	4.67e-28
SMOC1	194.907	-2.74704	0.243106	-11.2998	1.32e-29	4.78e-28
LOC101104982	342.294	2.20466	0.195126	11.2986	1.33e-29	4.83e-28
LOC101115671	122.654	-4.14183	0.366719	-11.2943	1.4e-29	5.06e-28
KLHDC4	1588.93	-1.18142	0.104743	-11.2792	1.66e-29	5.97e-28
PRSS35	452.248	-2.01105	0.178683	-11.2549	2.19e-29	7.85e-28
TYRO3	983.415	1.18527	0.10538	11.2475	2.38e-29	8.52e-28
PDE12	695.769	1.28893	0.114778	11.2297	2.91e-29	1.04e-27
SLC7A6	130.69	3.7192	0.331486	11.2198	3.26e-29	1.16e-27
NTS	300.068	-2.50918	0.223702	-11.2166	3.38e-29	1.2e-27
EFNA1	1527.75	-1.07171	0.0955978	-11.2106	3.62e-29	1.28e-27
RRS1	1685.03	1.1525	0.102883	11.202	3.99e-29	1.41e-27
RHOBTB1	904.785	-1.31688	0.117793	-11.1796	5.13e-29	1.81e-27
ASPH	1795.6	-1.18743	0.106404	-11.1597	6.42e-29	2.25e-27
FAM129A	1919.88	-1.13022	0.101377	-11.1486	7.27e-29	2.54e-27
NT5E	1068.17	-1.82935	0.164386	-11.1284	9.13e-29	3.18e-27
SPIB	437.907	-1.87107	0.168199	-11.1241	9.58e-29	3.33e-27
RYR2	928.907	-1.19548	0.107487	-11.1221	9.79e-29	3.39e-27
GLP1R	258.052	-2.4481	0.220308	-11.1122	1.09e-28	3.78e-27
FAM213B	444.789	-1.71469	0.154518	-11.0971	1.3e-28	4.45e-27
TRERF1	1201.74	1.18284	0.106593	11.0968	1.3e-28	4.45e-27
INHBE	712.789	-8.84098	0.796751	-11.0963	1.31e-28	4.47e-27
SORT1	2329.86	-1.03794	0.093605	-11.0885	1.43e-28	4.87e-27
MMRN1	119.012	-3.35417	0.302846	-11.0755	1.65e-28	5.61e-27
LOC101113055	362.286	1.8035	0.163183	11.052	2.14e-28	7.27e-27
DAB1	469.793	-1.58139	0.143192	-11.0438	2.35e-28	7.94e-27
AK7	140.895	-3.01728	0.273305	-11.04	2.45e-28	8.28e-27
ENTPD8	212.518	-2.72339	0.246772	-11.036	2.56e-28	8.64e-27
GJB3	622.349	1.50388	0.136273	11.0358	2.57e-28	8.64e-27
VAV3	782.365	-1.36152	0.123901	-10.9888	4.33e-28	1.45e-26
TRMT1	1414.12	1.1368	0.103503	10.9832	4.6e-28	1.54e-26
COLCA1	1228.27	-1.10214	0.100397	-10.9779	4.88e-28	1.63e-26
SUOX	1185.34	1.04003	0.0947516	10.9764	4.97e-28	1.65e-26
RHBG	1153.32	-1.2032	0.10962	-10.9761	4.98e-28	1.66e-26
CXXC4	175.81	-2.48997	0.226992	-10.9694	5.36e-28	1.78e-26
MRPL42	1336.56	1.0101	0.0921127	10.9659	5.58e-28	1.85e-26
GRASP	431.939	-1.61048	0.146882	-10.9645	5.66e-28	1.87e-26
HEPH	1374.65	-1.15877	0.106142	-10.9171	9.55e-28	3.13e-26
LOC101103602	239.621	-2.35339	0.215701	-10.9104	1.03e-27	3.37e-26
SMIM6	366.694	-2.04361	0.187708	-10.8871	1.33e-27	4.34e-26
MEGF9	900.816	-1.47903	0.135919	-10.8817	1.41e-27	4.6e-26
RAP1GAP2	542.028	-1.82599	0.167893	-10.8759	1.5e-27	4.89e-26
LOC101115959	1803.5	1.14989	0.105838	10.8646	1.7e-27	5.52e-26
DQX1	967.151	-1.42234	0.131023	-10.8557	1.87e-27	6.06e-26
AMOT	10299.7	1.08198	0.0997465	10.8473	2.05e-27	6.63e-26
GAST	413.245	-1.87226	0.172692	-10.8416	2.19e-27	7.03e-26
DPP4	621.565	-1.57804	0.145594	-10.8386	2.26e-27	7.24e-26
ADAMTS6	612.423	-1.4484	0.133674	-10.8353	2.34e-27	7.48e-26
WDR60	886.805	1.17722	0.108915	10.8086	3.14e-27	9.98e-26
LOC101107430	409.099	-2.0274	0.187977	-10.7854	4.04e-27	1.28e-25
SCNN1B	184.654	-8.18936	0.759352	-10.7847	4.07e-27	1.29e-25
DFFA	1558.37	1.03023	0.0956099	10.7754	4.5e-27	1.41e-25
SALL2	780.487	-1.50169	0.139747	-10.7457	6.21e-27	1.94e-25
HCK	435.372	-2.08706	0.194345	-10.7389	6.68e-27	2.09e-25
ACER3	2114.93	-1.01356	0.0944319	-10.7333	7.1e-27	2.21e-25
POLK	701.055	1.36636	0.127398	10.7251	7.76e-27	2.41e-25
LOC101113761	490.149	-1.78364	0.166319	-10.7242	7.83e-27	2.43e-25
ADCY1	734.518	-1.59004	0.148274	-10.7236	7.89e-27	2.44e-25
PIGA	726.147	1.36385	0.127315	10.7124	8.9e-27	2.75e-25
LOC101105010	612.872	1.54451	0.144255	10.7068	9.46e-27	2.92e-25
PTGES	158.492	-3.21903	0.301262	-10.6851	1.19e-26	3.68e-25
ENPP2	221.499	-2.33151	0.218403	-10.6753	1.33e-26	4.08e-25
ESAM	324.823	-1.86993	0.175238	-10.6708	1.39e-26	4.28e-25
ALDOB	580.664	-1.61139	0.151117	-10.6632	1.51e-26	4.63e-25
ABHD3	301.682	2.11662	0.198533	10.6613	1.54e-26	4.72e-25
PCSK1	343.358	-2.52847	0.23724	-10.6578	1.6e-26	4.89e-25
SPTBN5	422.398	1.78167	0.167245	10.653	1.69e-26	5.13e-25
AIMP2	2164.29	1.09556	0.102885	10.6484	1.77e-26	5.37e-25
BTD	1555.44	-1.17559	0.110487	-10.6401	1.94e-26	5.86e-25
C5H19orf60	1542.3	1.19053	0.11201	10.6288	2.19e-26	6.6e-25
SMOC2	12319	-2.0137	0.18962	-10.6196	2.41e-26	7.27e-25
INPP5D	383.294	-2.23587	0.21074	-10.6096	2.69e-26	8.07e-25
CCDC86	1498.65	1.01354	0.0955456	10.6079	2.74e-26	8.21e-25
OGFOD3	922.792	-1.21294	0.114537	-10.5899	3.32e-26	9.91e-25
ENGASE	1927.01	1.13679	0.10736	10.5886	3.37e-26	1e-24
ADGRF5	156.722	-3.62543	0.34302	-10.5692	4.14e-26	1.23e-24
FKBP10	665.772	1.37627	0.13027	10.5647	4.34e-26	1.29e-24
CYP1A1	431.023	2.0009	0.189585	10.5541	4.86e-26	1.44e-24
RFX6	376.146	-2.01239	0.190721	-10.5515	5e-26	1.48e-24
TMEM132A	2019.14	-1.04097	0.0986911	-10.5477	5.2e-26	1.54e-24
CHP2	134.239	-3.74637	0.356121	-10.5199	6.99e-26	2.05e-24
SLC5A1	1342.22	-1.46752	0.139527	-10.5179	7.15e-26	2.09e-24
KIT	258.052	-2.38457	0.226893	-10.5097	7.79e-26	2.28e-24
BMPR1B	103.742	3.87149	0.368505	10.5059	8.11e-26	2.37e-24
H6PD	2686.48	-1.06372	0.101326	-10.498	8.82e-26	2.57e-24
RAB17	267.966	-2.49257	0.238366	-10.4569	1.36e-25	3.95e-24
ATF5	3369.44	-1.01778	0.0973352	-10.4565	1.37e-25	3.96e-24
DSC3	196.716	2.6717	0.255781	10.4453	1.54e-25	4.45e-24
CSF1	1270.99	1.1391	0.109085	10.4424	1.59e-25	4.58e-24
CCRL2	962.597	-1.16153	0.111276	-10.4383	1.66e-25	4.77e-24
C15H11orf53	307.417	-1.842	0.176561	-10.4326	1.76e-25	5.06e-24
FOLH1B	232.677	-2.39677	0.229928	-10.424	1.93e-25	5.54e-24
NR6A1	961.171	-1.06278	0.101996	-10.4198	2.01e-25	5.78e-24
PLK3	1276.93	-1.04829	0.100663	-10.4139	2.14e-25	6.14e-24
CCL24	823.704	-1.41097	0.135507	-10.4125	2.17e-25	6.21e-24
MGAM	106.679	-3.53284	0.339613	-10.4025	2.41e-25	6.86e-24
PPFIA4	372.954	-1.87999	0.181772	-10.3426	4.52e-25	1.28e-23
ISYNA1	411.431	-1.64026	0.158724	-10.334	4.94e-25	1.39e-23
WBSCR16	1347.79	1.04388	0.101388	10.2959	7.35e-25	2.06e-23
RTN2	431.416	1.51326	0.14707	10.2893	7.87e-25	2.2e-23
LOC105612547	345.534	2.065	0.200976	10.2749	9.15e-25	2.55e-23
KCND3	226.566	-2.18344	0.212977	-10.252	1.16e-24	3.22e-23
ENPP3	1450.7	-1.15954	0.113917	-10.1788	2.47e-24	6.78e-23
ST6GALNAC6	161.25	-2.42787	0.238866	-10.1642	2.87e-24	7.85e-23
FABP1	580.303	-3.43808	0.338638	-10.1527	3.22e-24	8.77e-23
HES6	2342.77	-1.17928	0.116263	-10.1432	3.55e-24	9.65e-23
SKIL	718.609	-1.64514	0.162644	-10.115	4.74e-24	1.28e-22
TMEM176B	87.5113	-3.75746	0.372129	-10.0972	5.68e-24	1.53e-22
OBFC1	1229.65	-1.07886	0.106937	-10.0888	6.19e-24	1.66e-22
CLIC5	356.894	-1.57493	0.156398	-10.0701	7.49e-24	2e-22
ACAD10	1641.35	-1.03276	0.102668	-10.0592	8.37e-24	2.23e-22
CCNJL	460.678	-1.41156	0.140398	-10.054	8.82e-24	2.35e-22
MOB3B	1073.34	-1.24273	0.123964	-10.0249	1.18e-23	3.14e-22
WIPF3	1146	1.07667	0.107463	10.019	1.26e-23	3.31e-22
APOA4	107.111	-4.33259	0.432523	-10.017	1.28e-23	3.38e-22
MYO16	740.673	-1.37016	0.136829	-10.0137	1.33e-23	3.49e-22
BNIP1	939.37	1.09478	0.109401	10.007	1.42e-23	3.72e-22
GALNT7	4562.66	-1.03389	0.103533	-9.98614	1.75e-23	4.59e-22
NKD1	684.69	1.23185	0.123373	9.98478	1.78e-23	4.65e-22
RGS3	1622.74	-1.00746	0.101222	-9.95297	2.45e-23	6.37e-22
ANGPTL4	578.469	-1.42807	0.143544	-9.94868	2.56e-23	6.64e-22
LAMA3	1719.66	1.26187	0.12692	9.94227	2.73e-23	7.06e-22
GNG11	642.796	-1.39771	0.140599	-9.94107	2.76e-23	7.13e-22
CHST9	77.8405	-5.61016	0.565338	-9.92355	3.29e-23	8.46e-22
LOC101102278	269.419	-1.79153	0.180654	-9.9169	3.52e-23	9.02e-22
SCTR	1757.09	-2.50342	0.252553	-9.91244	3.68e-23	9.41e-22
AREG	1187.54	-1.09773	0.11112	-9.87874	5.15e-23	1.31e-21
LOC101102143	674.357	1.50938	0.152959	9.8679	5.74e-23	1.46e-21
ZFP36L1	1908.14	-1.08849	0.11045	-9.85504	6.52e-23	1.66e-21
ELL2	1072.2	1.14258	0.115942	9.85476	6.54e-23	1.66e-21
LOC106991828	306.04	-1.8827	0.191092	-9.85231	6.7e-23	1.69e-21
LOC106991829	463.559	-1.79698	0.182484	-9.84734	7.04e-23	1.78e-21
LOC101123159	211.428	-2.44883	0.248736	-9.84511	7.2e-23	1.82e-21
NSUN5	1742.88	1.03284	0.105034	9.83342	8.08e-23	2.03e-21
FAM175A	1113.01	-1.05908	0.107708	-9.8329	8.12e-23	2.04e-21
PRPS2	1204.73	-1.13753	0.115855	-9.81859	9.36e-23	2.34e-21
DDX28	765.125	1.11975	0.114162	9.8084	1.04e-22	2.57e-21
PIRT	106.295	-3.17748	0.324013	-9.80665	1.05e-22	2.61e-21
IRX5	661.599	1.24001	0.126654	9.79049	1.24e-22	3.06e-21
SVOPL	421.955	-2.10834	0.21637	-9.74418	1.95e-22	4.8e-21
SEPT3	132.969	-2.79268	0.286655	-9.74233	1.99e-22	4.89e-21
UBIAD1	871.458	1.0548	0.108359	9.73431	2.15e-22	5.26e-21
CDX2	1029.39	-1.14316	0.117498	-9.72922	2.26e-22	5.52e-21
GGT5	554.354	-1.32723	0.136667	-9.71136	2.7e-22	6.53e-21
LOC101107809	151.353	-2.73706	0.281941	-9.70794	2.79e-22	6.75e-21
HYAL1	345.374	-1.8621	0.191937	-9.70161	2.97e-22	7.16e-21
ZNHIT6	1092.84	1.0239	0.10571	9.68592	3.46e-22	8.34e-21
ABCA2	289.381	-1.77174	0.182998	-9.68174	3.61e-22	8.67e-21
TP53RK	1047.3	1.00335	0.103686	9.6768	3.78e-22	9.08e-21
CITED4	632.222	-1.19955	0.124331	-9.64798	5.01e-22	1.2e-20
LOC101108031	828.478	1.24089	0.128688	9.64264	5.28e-22	1.26e-20
LARP4	1392.08	1.0173	0.105586	9.63478	5.7e-22	1.36e-20
CRY2	908.668	1.05499	0.109504	9.63432	5.73e-22	1.36e-20
SOX12	767.739	-1.21133	0.125738	-9.63377	5.76e-22	1.37e-20
WFIKKN1	100.162	3.70897	0.385219	9.62822	6.08e-22	1.44e-20
HSPBP1	2123.14	1.09306	0.113541	9.62707	6.15e-22	1.45e-20
FYN	199.429	-2.14202	0.222682	-9.61917	6.64e-22	1.56e-20
ENTPD5	804.646	-1.07009	0.11128	-9.61619	6.83e-22	1.61e-20
IGFBP5	140.686	-3.23882	0.338475	-9.56886	1.08e-21	2.53e-20
PCSK4	163.249	-2.49129	0.260703	-9.55604	1.22e-21	2.86e-20
KRBA2	547.667	-1.27264	0.133295	-9.54756	1.33e-21	3.1e-20
METTL12	997.954	-1.1793	0.123819	-9.52435	1.66e-21	3.86e-20
CREB3L3	284.225	-2.08828	0.220265	-9.48076	2.52e-21	5.83e-20
KTI12	1092.53	1.12804	0.119064	9.47427	2.69e-21	6.19e-20
PNPO	733.996	-1.24087	0.131069	-9.4673	2.87e-21	6.6e-20
LOXL2	306.569	-2.5466	0.26957	-9.44689	3.49e-21	7.99e-20
TNK2	665.358	-1.22473	0.129915	-9.42713	4.21e-21	9.61e-20
LOC101109111	609.934	1.6515	0.175234	9.42452	4.32e-21	9.84e-20
TRMO	480.284	1.27583	0.135442	9.41975	4.52e-21	1.03e-19
LOC101102992	156.654	-2.17009	0.230455	-9.41654	4.66e-21	1.06e-19
LZTS1	202.866	-2.39346	0.254237	-9.41428	4.76e-21	1.08e-19
UNC5B	954.503	-1.34321	0.142711	-9.41211	4.86e-21	1.1e-19
NTRK2	182.274	2.35935	0.250762	9.40872	5.02e-21	1.13e-19
LOC101118216	117.342	-3.20358	0.341087	-9.39228	5.87e-21	1.32e-19
SH3GL3	489.473	1.53418	0.163357	9.3916	5.91e-21	1.33e-19
AMN	79.2424	-3.82719	0.407632	-9.38884	6.07e-21	1.36e-19
ADGRG6	1309.79	-1.27459	0.136028	-9.37003	7.25e-21	1.62e-19
MICAL1	1602.26	1.00512	0.107721	9.33078	1.05e-20	2.34e-19
MDM4	448.418	1.41533	0.151779	9.3249	1.11e-20	2.46e-19
LOC101105876	110.409	-2.91064	0.312769	-9.30606	1.33e-20	2.94e-19
HCFC1	2041.99	1.02971	0.110683	9.30324	1.36e-20	3.01e-19
DOC2B	183.495	-2.41789	0.259951	-9.30134	1.39e-20	3.06e-19
TRIM52	902.464	1.03098	0.110891	9.29725	1.44e-20	3.18e-19
DGAT2	425.574	-1.38564	0.149183	-9.28817	1.57e-20	3.44e-19
SPIRE1	1047.63	1.01183	0.109134	9.2714	1.84e-20	4.01e-19
DUT	1174.09	-1.11304	0.120174	-9.26186	2.01e-20	4.37e-19
ST18	229.777	-2.19841	0.237384	-9.26101	2.03e-20	4.4e-19
EPHA7	560.5	1.51345	0.163654	9.24788	2.29e-20	4.96e-19
ADORA2A	64.915	-4.92716	0.532811	-9.24747	2.3e-20	4.97e-19
FSCN1	443.609	-1.62281	0.175492	-9.24717	2.31e-20	4.98e-19
LOC101120395	273.499	-1.92475	0.208372	-9.23707	2.53e-20	5.46e-19
BAIAP2L2	436.977	-1.85819	0.201769	-9.2095	3.28e-20	7.04e-19
CLDN11	96.3431	-3.87789	0.421416	-9.20204	3.51e-20	7.53e-19
SLC5A9	463.667	-1.58241	0.172218	-9.18845	3.99e-20	8.53e-19
LPAR6	1980.03	1.07816	0.117552	9.17176	4.65e-20	9.94e-19
LOC101113705	132.366	-2.32565	0.253577	-9.17135	4.67e-20	9.97e-19
GGT7	877.117	-1.07565	0.117294	-9.17057	4.71e-20	1e-18
TM4SF5	767.632	-1.23092	0.134599	-9.14511	5.96e-20	1.26e-18
FFAR3	235.68	-2.04936	0.224094	-9.1451	5.96e-20	1.26e-18
GRAMD2	402.053	1.53212	0.16756	9.14368	6.04e-20	1.27e-18
LOC105605916	707.171	-1.25426	0.137215	-9.14084	6.2e-20	1.31e-18
PLCG2	797.922	-1.31464	0.144237	-9.11446	7.91e-20	1.66e-18
CDH26	128.511	-3.03738	0.333514	-9.10721	8.45e-20	1.77e-18
SLC6A7	280.945	-2.0819	0.228601	-9.10711	8.46e-20	1.77e-18
MGAT5B	66.4302	4.51087	0.495516	9.10338	8.76e-20	1.83e-18
ZRSR2	878.489	1.07108	0.117696	9.10043	9e-20	1.88e-18
HIGD2A	1727.97	1.10698	0.12184	9.08554	1.03e-19	2.15e-18
SGPP2	1561	-1.06789	0.117756	-9.06869	1.2e-19	2.5e-18
SPRED3	170.277	-2.23547	0.246589	-9.06556	1.24e-19	2.57e-18
LOC101111607	828.088	1.04468	0.115315	9.05937	1.31e-19	2.71e-18
KANK2	205.353	-2.3568	0.260298	-9.05423	1.38e-19	2.84e-18
LOC105604827	74.7061	-3.52282	0.389687	-9.04012	1.56e-19	3.22e-18
AFAP1L2	337.014	1.65039	0.182833	9.02671	1.77e-19	3.64e-18
RGS2	318.065	-1.47121	0.163003	-9.02566	1.79e-19	3.67e-18
VIPR1	440.537	-1.51026	0.167547	-9.01398	1.99e-19	4.08e-18
DFNA5	730.51	1.19358	0.132432	9.01279	2.01e-19	4.12e-18
LOC101116024	1105.03	-1.03409	0.114904	-8.99961	2.27e-19	4.62e-18
ZNF395	676.3	-1.19337	0.133452	-8.94232	3.81e-19	7.72e-18
ISX	64.5567	-4.62015	0.51673	-8.94113	3.85e-19	7.79e-18
PYROXD2	162.95	-2.74256	0.306756	-8.9405	3.87e-19	7.83e-18
CCDC62	334.447	-1.39322	0.155999	-8.93096	4.22e-19	8.5e-18
SEMA3G	76.5497	-3.50383	0.393814	-8.89717	5.73e-19	1.14e-17
B3GALT5	65.6109	-6.10351	0.686997	-8.88434	6.43e-19	1.28e-17
LOC105606442	353.459	1.7963	0.202286	8.88	6.69e-19	1.33e-17
PLD2	740.271	1.14783	0.12929	8.87797	6.81e-19	1.35e-17
LOC101116002	337.869	-3.86995	0.436044	-8.87513	6.99e-19	1.38e-17
RBBP8NL	261.305	-1.96048	0.220935	-8.87355	7.09e-19	1.4e-17
EXD2	745.367	1.03225	0.116335	8.87308	7.11e-19	1.41e-17
LOC105605603	168.584	-2.28359	0.257949	-8.85289	8.53e-19	1.68e-17
CEBPA	847.843	-1.07448	0.12174	-8.826	1.08e-18	2.13e-17
C2CD4B	503.223	-1.20361	0.136384	-8.82513	1.09e-18	2.14e-17
CRISP2	191.394	-2.33935	0.265467	-8.8122	1.23e-18	2.4e-17
CD300LF	75.4352	-3.57126	0.405354	-8.81022	1.25e-18	2.44e-17
BAIAP2	677.616	1.08011	0.122687	8.80385	1.32e-18	2.58e-17
LOC105610494	627.776	1.21437	0.137963	8.80209	1.34e-18	2.62e-17
GPATCH3	638.019	1.13776	0.129439	8.78997	1.5e-18	2.91e-17
AMIGO3	393.717	1.30746	0.148998	8.77501	1.71e-18	3.3e-17
ZNF362	258.86	-1.75741	0.200314	-8.77331	1.73e-18	3.35e-17
PALMD	1127.08	-1.40368	0.160423	-8.74987	2.14e-18	4.1e-17
WFDC2	878.51	-1.17941	0.13485	-8.74609	2.21e-18	4.24e-17
HSD17B1	268.497	1.52169	0.174277	8.73147	2.51e-18	4.78e-17
PRRG1	719.665	-1.26062	0.144524	-8.72252	2.72e-18	5.17e-17
LOC105604551	1743.86	-1.09341	0.125611	-8.70477	3.18e-18	6.03e-17
C11H17orf78	56.6335	-4.72293	0.543443	-8.69076	3.6e-18	6.8e-17
LOC105607199	634.81	-1.14	0.131347	-8.67932	3.98e-18	7.51e-17
MGLL	490.382	1.18631	0.136722	8.67676	4.07e-18	7.65e-17
ASAP3	728.108	-1.24524	0.143551	-8.67459	4.15e-18	7.79e-17
LOC105604198	307.797	-1.94581	0.224354	-8.67295	4.21e-18	7.89e-17
PYY	100.737	-3.43509	0.396553	-8.66238	4.62e-18	8.62e-17
LOC101107135	451.207	-1.45321	0.167813	-8.65972	4.73e-18	8.82e-17
LRRN2	1082.22	-1.04753	0.120983	-8.65848	4.78e-18	8.9e-17
SLC18A1	162.169	-2.01009	0.232408	-8.64897	5.2e-18	9.63e-17
AURKC	113.33	2.42618	0.280553	8.64785	5.25e-18	9.72e-17
KCTD11	781.909	1.17496	0.135888	8.64655	5.31e-18	9.82e-17
TMEM164	599.644	-1.06028	0.122722	-8.63971	5.64e-18	1.04e-16
ABHD18	278.657	-1.47686	0.170944	-8.63943	5.65e-18	1.04e-16
PIK3R5	495.058	-1.44602	0.167409	-8.63766	5.74e-18	1.06e-16
LMNTD2	370.871	-1.42259	0.16474	-8.63537	5.85e-18	1.08e-16
BCAT1	74.0677	-3.95505	0.458091	-8.63378	5.94e-18	1.09e-16
AQP5	130.431	-2.53833	0.294032	-8.63282	5.99e-18	1.1e-16
STRA8	162.453	-2.60576	0.301956	-8.62958	6.16e-18	1.13e-16
ARHGEF6	568.345	1.42571	0.165432	8.61811	6.81e-18	1.24e-16
PDE3B	708.927	-1.08718	0.126309	-8.60728	7.48e-18	1.37e-16
ZNF575	313.288	-1.5377	0.17884	-8.5982	8.1e-18	1.48e-16
S1PR1	67.1253	-3.93624	0.457885	-8.59658	8.21e-18	1.5e-16
TSHZ2	449.054	-1.53796	0.179067	-8.58878	8.79e-18	1.6e-16
PLCD3	570.79	1.16227	0.135441	8.58138	9.37e-18	1.7e-16
CDKN2B	467.481	-1.45208	0.169686	-8.55744	1.15e-17	2.08e-16
SLC16A10	447.844	-1.18833	0.13913	-8.5411	1.33e-17	2.39e-16
LOC101112109	327.107	-1.65858	0.194224	-8.53952	1.35e-17	2.42e-16
RASSF10	700.95	-1.23714	0.144989	-8.53268	1.43e-17	2.56e-16
CHRND	60.6677	-3.91284	0.458943	-8.52576	1.52e-17	2.7e-16
CD177	377.568	-1.47915	0.173566	-8.52213	1.57e-17	2.78e-16
PROM2	239.905	-1.67703	0.197078	-8.50947	1.75e-17	3.09e-16
CCDC183	323.946	-1.40055	0.164906	-8.49302	2.01e-17	3.53e-16
TMOD2	795.732	1.05024	0.123906	8.47603	2.33e-17	4.07e-16
KLF2	83.352	3.22953	0.381067	8.47495	2.35e-17	4.1e-16
GKN1	242.985	-1.72097	0.20312	-8.4727	2.4e-17	4.18e-16
LOC105602957	288.56	-1.87151	0.220997	-8.46851	2.49e-17	4.33e-16
LOC101115527	366.911	1.78355	0.21067	8.46608	2.54e-17	4.41e-16
F5	210.63	-2.60437	0.307966	-8.45668	2.75e-17	4.77e-16
MOV10L1	321.352	-1.52064	0.179937	-8.45094	2.89e-17	5.01e-16
TNS1	252.569	-1.67716	0.19853	-8.44791	2.97e-17	5.13e-16
MBOAT4	58.2165	-4.76586	0.564256	-8.44626	3.01e-17	5.2e-16
ISL1	124.295	-2.30824	0.273365	-8.44381	3.07e-17	5.3e-16
LOC101113619	555.571	-1.17928	0.139779	-8.43673	3.26e-17	5.62e-16
TUB	79.2226	-3.83942	0.455293	-8.43284	3.37e-17	5.8e-16
LOC443320	266.641	-4.87064	0.577617	-8.4323	3.39e-17	5.83e-16
RNASE9	68.6126	-3.84571	0.456273	-8.42852	3.5e-17	6.01e-16
MAP4K1	148.009	-2.11847	0.251528	-8.42238	3.69e-17	6.31e-16
SPACA4	395.04	-1.30842	0.155477	-8.4155	3.91e-17	6.69e-16
SLC7A9	60.236	-4.04731	0.481763	-8.40103	4.43e-17	7.53e-16
SMIM5	206.67	-1.81053	0.215586	-8.39816	4.54e-17	7.71e-16
FSTL1	2798.97	-1.04019	0.124304	-8.36809	5.86e-17	9.91e-16
SFRP5	76.5554	-3.49687	0.419402	-8.33775	7.57e-17	1.27e-15
MACROD1	841.766	-1.05108	0.126076	-8.33689	7.63e-17	1.28e-15
LTBP1	681.383	-1.35446	0.162628	-8.32856	8.18e-17	1.37e-15
ANKRD29	547.601	1.13399	0.136391	8.31425	9.23e-17	1.54e-15
ABLIM2	383.121	1.27633	0.153676	8.30532	9.96e-17	1.66e-15
LOC101115905	279.182	-1.63462	0.197118	-8.29258	1.11e-16	1.84e-15
PAX4	168.779	-2.51289	0.303089	-8.29094	1.12e-16	1.86e-15
SOD1	905.444	-1.27823	0.154196	-8.28961	1.14e-16	1.88e-15
SCGN	470.4	-1.18972	0.143521	-8.28949	1.14e-16	1.88e-15
ALOX5AP	233.181	-1.76834	0.213353	-8.28836	1.15e-16	1.89e-15
NADK2	837.502	-1.12646	0.136025	-8.28127	1.22e-16	2.01e-15
PCYOX1L	680.076	-1.00761	0.121679	-8.28091	1.22e-16	2.01e-15
DPYS	238.649	-1.59788	0.193036	-8.27764	1.26e-16	2.06e-15
CASS4	192.747	1.81889	0.219801	8.27518	1.28e-16	2.1e-15
KIF1A	122.598	-2.36603	0.286028	-8.27204	1.32e-16	2.15e-15
LOC101116756	138.225	-2.18715	0.264502	-8.26893	1.35e-16	2.21e-15
HTR4	186.34	-2.0172	0.24404	-8.26584	1.39e-16	2.26e-15
KHK	295.447	-1.5746	0.190571	-8.26253	1.43e-16	2.33e-15
MSLN	870.763	-2.83915	0.344701	-8.23655	1.77e-16	2.87e-15
TNFAIP8L1	510.245	-1.23877	0.150812	-8.214	2.14e-16	3.43e-15
SYT7	171.109	-1.88388	0.229352	-8.21394	2.14e-16	3.43e-15
ARHGAP33	212.576	-1.8011	0.219312	-8.2125	2.17e-16	3.47e-15
LDLRAD4	365.845	-1.42549	0.174062	-8.18959	2.62e-16	4.18e-15
SLC34A3	200.53	-1.72042	0.210192	-8.185	2.72e-16	4.34e-15
CENPT	1256.3	1.13195	0.138582	8.1681	3.13e-16	4.95e-15
ID3	319.269	-1.35836	0.166343	-8.16603	3.19e-16	5.03e-15
ERAP2	1110.09	-1.19324	0.146485	-8.14585	3.77e-16	5.93e-15
LDLRAD3	619.516	-1.07959	0.132637	-8.13946	3.97e-16	6.23e-15
MYLK	648.781	-1.30468	0.160329	-8.1375	4.04e-16	6.33e-15
MORC4	399.615	1.29511	0.159367	8.1266	4.41e-16	6.9e-15
WTIP	82.2593	-3.0665	0.377489	-8.12341	4.53e-16	7.08e-15
SLC38A3	289.607	-1.64676	0.202876	-8.11708	4.78e-16	7.44e-15
CACNA1A	435.672	-1.2113	0.149261	-8.11532	4.85e-16	7.53e-15
NCF2	72.2722	-3.57831	0.441455	-8.10572	5.24e-16	8.13e-15
NDNF	53.2345	3.99894	0.493475	8.10363	5.33e-16	8.26e-15
PAPLN	60.4968	3.96322	0.489409	8.09799	5.59e-16	8.63e-15
AOC1	157.644	-1.95663	0.24196	-8.0866	6.14e-16	9.46e-15
TNFRSF19	349.512	1.41578	0.175093	8.08585	6.17e-16	9.51e-15
GLRA3	57.7658	4.51113	0.558731	8.07389	6.81e-16	1.04e-14
ASIC5	56.3442	-3.74303	0.463948	-8.06777	7.16e-16	1.1e-14
ABCA7	89.1692	-2.63846	0.32739	-8.05907	7.69e-16	1.18e-14
MUC20	1358.92	-1.0074	0.12505	-8.05602	7.88e-16	1.2e-14
LOC105610105	99.54	2.42119	0.300689	8.05211	8.14e-16	1.24e-14
AQP3	250.26	-1.56927	0.194923	-8.0507	8.23e-16	1.26e-14
PAQR9	91.3514	-2.76071	0.342951	-8.04987	8.29e-16	1.26e-14
LOC105605252	133.127	2.44147	0.30366	8.04016	8.97e-16	1.36e-14
TMEM45A	494.271	-1.16588	0.145063	-8.03704	9.2e-16	1.39e-14
NTNG2	148.616	-1.94447	0.242187	-8.0288	9.84e-16	1.49e-14
MYOZ3	479.494	-1.22054	0.152111	-8.02404	1.02e-15	1.55e-14
SOCS3	267.956	-1.39364	0.173844	-8.01663	1.09e-15	1.64e-14
LOC105608561	158.343	-1.9665	0.245749	-8.00206	1.22e-15	1.84e-14
ASB11	466.052	1.28132	0.160296	7.9935	1.31e-15	1.96e-14
ST3GAL5	607.909	-1.05363	0.131983	-7.98308	1.43e-15	2.13e-14
PLCB2	70.8161	-3.27343	0.410838	-7.96769	1.62e-15	2.41e-14
LOC101109397	420.337	1.31812	0.165595	7.95987	1.72e-15	2.56e-14
KIFC3	493.887	-1.40557	0.176954	-7.94316	1.97e-15	2.92e-14
CACNA2D1	190.48	-1.78869	0.225687	-7.92554	2.27e-15	3.35e-14
ST6GAL1	795.529	-1.04032	0.131326	-7.92165	2.34e-15	3.45e-14
GMNN	786.813	-1.05825	0.133604	-7.92079	2.36e-15	3.48e-14
NXNL2	78.0294	-2.91299	0.367773	-7.92062	2.36e-15	3.48e-14
NEFL	57.5958	6.35226	0.802532	7.91528	2.47e-15	3.62e-14
BTBD19	228.633	-1.72303	0.217768	-7.91224	2.53e-15	3.71e-14
C6	189.383	-1.95174	0.246878	-7.90569	2.66e-15	3.89e-14
LYSMD2	294.603	1.44569	0.182883	7.905	2.68e-15	3.91e-14
FYB	308.603	-1.60861	0.203908	-7.8889	3.05e-15	4.43e-14
ORC5	1032.32	1.01778	0.129234	7.87546	3.39e-15	4.91e-14
SLC1A3	67.5102	3.48011	0.442154	7.87081	3.52e-15	5.08e-14
SYNPO	412.18	-1.48588	0.188939	-7.86434	3.71e-15	5.34e-14
CYP3A24	475.469	-1.14124	0.14514	-7.86307	3.75e-15	5.39e-14
AMER3	67.9949	3.38802	0.430898	7.86271	3.76e-15	5.4e-14
LOC105612006	243.6	1.43711	0.182903	7.85722	3.93e-15	5.64e-14
ZNF829	252.887	-1.52668	0.194385	-7.85389	4.03e-15	5.79e-14
SERPINB5	486.203	1.31132	0.167027	7.85094	4.13e-15	5.91e-14
AHNAK2	1096.01	1.00247	0.127787	7.84483	4.34e-15	6.2e-14
SERPINE1	336.808	-1.44012	0.183611	-7.84333	4.39e-15	6.26e-14
ANK1	156.877	-1.80592	0.230457	-7.83623	4.64e-15	6.62e-14
ENHO	151.77	1.91266	0.244121	7.83486	4.69e-15	6.68e-14
EMB	150.803	-2.13328	0.272737	-7.82176	5.21e-15	7.37e-14
LOC106991426	249.054	-1.44747	0.185108	-7.81958	5.3e-15	7.5e-14
PCDH7	1212.9	1.07031	0.136891	7.81873	5.34e-15	7.54e-14
FMO3	227.525	2.08075	0.266166	7.81749	5.39e-15	7.61e-14
MAN1A1	753.353	-1.09938	0.140667	-7.81543	5.48e-15	7.72e-14
TMEM8B	453.384	-1.29122	0.165219	-7.8152	5.49e-15	7.73e-14
RCOR2	186.47	-1.98921	0.254708	-7.80979	5.73e-15	8.06e-14
PDGFRA	181.662	1.67304	0.214783	7.78942	6.73e-15	9.44e-14
CNPY3	909.751	-1.03306	0.13294	-7.77085	7.8e-15	1.09e-13
EHBP1L1	443.387	-1.14591	0.147488	-7.7695	7.88e-15	1.1e-13
PLEKHH3	345.539	-1.20889	0.155853	-7.7566	8.72e-15	1.22e-13
SYN1	477.814	1.17413	0.151398	7.75528	8.81e-15	1.23e-13
IFNLR1	194.175	-1.67059	0.215536	-7.75087	9.13e-15	1.27e-13
SLC38A11	46.3148	-5.85459	0.755583	-7.74844	9.3e-15	1.29e-13
LOC105615654	278.168	-1.35543	0.175088	-7.74143	9.83e-15	1.36e-13
IGFBP7	185.548	-1.79741	0.232376	-7.73493	1.03e-14	1.43e-13
BBC3	696.677	1.04831	0.135661	7.72742	1.1e-14	1.52e-13
ACHE	1108.69	-1.05532	0.13716	-7.69408	1.43e-14	1.95e-13
LOC105605524	357.534	-1.20493	0.156874	-7.68088	1.58e-14	2.16e-13
TPH1	364.488	-1.54929	0.201711	-7.68074	1.58e-14	2.16e-13
LOC101116551	222.628	-1.90761	0.24846	-7.67773	1.62e-14	2.21e-13
FMO2	78.1966	2.56312	0.333935	7.6755	1.65e-14	2.25e-13
DDIT3	447.365	-1.14481	0.149203	-7.67288	1.68e-14	2.29e-13
FRAS1	530.235	-1.27465	0.166126	-7.67278	1.68e-14	2.29e-13
LOC101107171	5486.72	-4.87941	0.636644	-7.66428	1.8e-14	2.44e-13
TGFBI	204.291	-1.97878	0.258885	-7.64347	2.11e-14	2.85e-13
CAMK1D	180.665	1.70359	0.22299	7.63979	2.18e-14	2.93e-13
FCAMR	48.6404	-4.60677	0.603237	-7.63676	2.23e-14	3e-13
SLC25A45	180.28	1.68683	0.221082	7.62985	2.35e-14	3.15e-13
MYBPC2	107.044	-2.76639	0.362839	-7.6243	2.45e-14	3.28e-13
B3GNT7	295.292	1.63367	0.214486	7.61667	2.6e-14	3.48e-13
KRT17	46.644	-4.70775	0.618485	-7.61174	2.7e-14	3.61e-13
PPP2R2C	111.586	-2.1555	0.283376	-7.60649	2.82e-14	3.75e-13
KCNH6	189.849	-1.63073	0.214519	-7.60177	2.92e-14	3.89e-13
MSI1	575.959	-1.04947	0.138088	-7.6	2.96e-14	3.94e-13
RRP9	974.795	1.02625	0.13508	7.59735	3.02e-14	4.02e-13
TP53I11	417.552	-1.20652	0.158954	-7.59037	3.19e-14	4.24e-13
GSTA1	370.583	-3.55014	0.467753	-7.58977	3.2e-14	4.25e-13
VNN2	1253.02	-3.38522	0.446227	-7.58631	3.29e-14	4.36e-13
TMEM86A	334.56	-1.25601	0.16557	-7.58597	3.3e-14	4.37e-13
LOC101122778	183.479	-1.95655	0.257932	-7.58553	3.31e-14	4.38e-13
BGN	51.5523	-3.79127	0.499894	-7.58414	3.35e-14	4.42e-13
RIMKLA	119.185	-2.10402	0.278026	-7.56769	3.8e-14	5e-13
COLCA2	341.553	-1.20568	0.159326	-7.56739	3.81e-14	5.01e-13
FOXI1	99.4898	-2.26878	0.299904	-7.56502	3.88e-14	5.1e-13
MCIDAS	103.332	2.54602	0.336949	7.55611	4.15e-14	5.45e-13
TTR	63.6171	-3.33009	0.441133	-7.54894	4.39e-14	5.74e-13
SERPINF1	82.8299	-8.0337	1.06514	-7.54237	4.62e-14	6.03e-13
ARNT2	45.2993	-4.65828	0.618965	-7.52592	5.24e-14	6.82e-13
LHX6	48.2282	-6.24986	0.830929	-7.52153	5.41e-14	7.04e-13
SBK1	424.473	1.39339	0.185717	7.50275	6.25e-14	8.11e-13
CSMD2	91.7159	2.76064	0.368568	7.49018	6.88e-14	8.91e-13
CCDC17	285.349	1.37616	0.183798	7.48735	7.03e-14	9.09e-13
CCDC109B	370.126	-1.27081	0.169739	-7.48683	7.06e-14	9.12e-13
ZFP62	460.41	-1.07192	0.143543	-7.46762	8.17e-14	1.05e-12
RGS16	259.492	-1.40234	0.1878	-7.46721	8.19e-14	1.05e-12
SGK1	276.328	1.36423	0.182844	7.46119	8.57e-14	1.1e-12
PLCD1	216.359	-1.55413	0.208408	-7.45715	8.84e-14	1.13e-12
LOC101112671	95.7281	-2.36874	0.318185	-7.44455	9.73e-14	1.25e-12
LOC101106447	535.749	-1.26608	0.170096	-7.44336	9.82e-14	1.26e-12
NUPR1	480.196	-3.56481	0.479015	-7.44196	9.92e-14	1.27e-12
SNN	478.05	-1.28826	0.173434	-7.42792	1.1e-13	1.41e-12
CD1D	315.849	1.24888	0.168492	7.41207	1.24e-13	1.58e-12
NCALD	62.0897	-3.07776	0.415437	-7.40849	1.28e-13	1.62e-12
KCNJ14	125.155	2.03736	0.275019	7.40808	1.28e-13	1.63e-12
DLL1	390.354	-1.12827	0.152305	-7.40797	1.28e-13	1.63e-12
PACSIN1	464.036	1.13562	0.153376	7.40418	1.32e-13	1.67e-12
CLDN6	1098.82	-1.03372	0.139759	-7.39643	1.4e-13	1.77e-12
SH3RF3	145.427	1.76535	0.23901	7.3861	1.51e-13	1.9e-12
MC1R	57.105	3.41797	0.46302	7.38191	1.56e-13	1.96e-12
MYL6B	172.827	-1.72833	0.23527	-7.34615	2.04e-13	2.54e-12
RMI2	566.339	-1.14149	0.155541	-7.33883	2.15e-13	2.67e-12
LOC106991561	375.065	1.24039	0.169121	7.33436	2.23e-13	2.76e-12
KCTD12	168.219	-1.70487	0.232615	-7.32915	2.32e-13	2.86e-12
LOC105611673	362.692	-1.29733	0.177297	-7.31727	2.53e-13	3.11e-12
COL4A1	644.117	1.08254	0.147994	7.31473	2.58e-13	3.17e-12
BHLHE41	191.794	1.55786	0.213125	7.3096	2.68e-13	3.29e-12
LOC101110657	320.243	-1.1905	0.162998	-7.30373	2.8e-13	3.43e-12
SAMD11	234.401	-1.56785	0.214802	-7.29905	2.9e-13	3.54e-12
SCEL	449.308	1.61164	0.221202	7.28579	3.2e-13	3.89e-12
TGFB2	136.475	-1.89243	0.259744	-7.28573	3.2e-13	3.89e-12
CARTPT	38.0701	-4.69382	0.64659	-7.25933	3.89e-13	4.7e-12
FGD1	305.371	-1.2027	0.165775	-7.25503	4.02e-13	4.84e-12
APLF	277.025	-1.37201	0.189395	-7.24416	4.35e-13	5.24e-12
GRIN1	189.928	1.57511	0.217859	7.22993	4.83e-13	5.8e-12
CELF3	224.018	-1.40861	0.195025	-7.22275	5.09e-13	6.1e-12
PLEKHG5	281.766	-1.27775	0.177094	-7.21509	5.39e-13	6.44e-12
CTNS	393.341	1.15912	0.160874	7.20511	5.8e-13	6.92e-12
UNC119	708.285	-1.0173	0.141227	-7.20332	5.88e-13	7e-12
SARM1	244.217	-1.43399	0.19913	-7.20126	5.97e-13	7.1e-12
TIAM1	296.334	-1.29924	0.180589	-7.19443	6.27e-13	7.45e-12
TRPV6	50.0488	-3.72529	0.517972	-7.19207	6.38e-13	7.56e-12
LOC106990495	39.205	-4.72259	0.657018	-7.18792	6.58e-13	7.78e-12
TMEM154	363.117	-1.28634	0.179075	-7.18323	6.81e-13	8.04e-12
NOL4L	715.571	-1.089	0.151802	-7.17377	7.3e-13	8.6e-12
LOC101104218	142.93	-1.84369	0.257269	-7.1664	7.7e-13	9.05e-12
DKKL1	617.532	-1.00432	0.140216	-7.16267	7.91e-13	9.28e-12
BMX	523.052	-1.06711	0.148989	-7.16233	7.93e-13	9.29e-12
LOC106990836	90.8477	2.31738	0.323652	7.1601	8.06e-13	9.43e-12
C11H17orf89	694.433	1.08044	0.150946	7.15776	8.2e-13	9.59e-12
PEBP4	40.7936	-3.92749	0.548707	-7.15773	8.2e-13	9.59e-12
ALOX12	251.622	1.44859	0.202577	7.15081	8.63e-13	1.01e-11
IL2RG	291.938	-1.26838	0.177818	-7.133	9.82e-13	1.14e-11
ACP5	139.362	-1.73471	0.243762	-7.11642	1.11e-12	1.28e-11
PRSS22	527.57	-1.19606	0.168296	-7.10686	1.19e-12	1.37e-11
LOC105612396	435.817	-1.09846	0.154817	-7.0952	1.29e-12	1.48e-11
KCNT2	37.9699	-4.67859	0.659474	-7.09442	1.3e-12	1.49e-11
LOC105604623	214.948	-1.65907	0.234537	-7.07382	1.51e-12	1.72e-11
SEMA7A	172.504	-1.89885	0.268687	-7.06714	1.58e-12	1.8e-11
LOC101106395	53.7336	3.06416	0.433615	7.06655	1.59e-12	1.81e-11
VWCE	527.275	-1.00033	0.141566	-7.06618	1.59e-12	1.81e-11
LOC106990866	435.52	-1.05423	0.149229	-7.06454	1.61e-12	1.83e-11
KL	89.7308	-3.16346	0.448253	-7.05731	1.7e-12	1.93e-11
SERPING1	145.22	-1.93659	0.275011	-7.04187	1.9e-12	2.15e-11
LOC105610102	183.008	-1.62546	0.231325	-7.02674	2.11e-12	2.38e-11
SNAPC2	700.951	1.09228	0.1556	7.01979	2.22e-12	2.5e-11
RAD54L	680.869	-1.02078	0.145626	-7.00957	2.39e-12	2.69e-11
ZMYM6NB	177.794	1.73096	0.247012	7.00761	2.42e-12	2.72e-11
RGAG4	252.358	-1.399	0.199681	-7.00616	2.45e-12	2.75e-11
LOC101102763	247.792	-1.36572	0.194948	-7.00556	2.46e-12	2.75e-11
LOC105610486	307.238	-1.43684	0.20551	-6.99159	2.72e-12	3.04e-11
SNX24	453.495	-1.09507	0.156763	-6.9855	2.84e-12	3.16e-11
METAP1D	358.697	1.11417	0.159549	6.98324	2.88e-12	3.21e-11
ADGRG5	43.1961	-4.87194	0.697766	-6.9822	2.91e-12	3.23e-11
ABCG2	304.481	-1.29856	0.18614	-6.97624	3.03e-12	3.37e-11
FN1	4407.77	-2.486	0.356383	-6.97564	3.04e-12	3.38e-11
SLC2A5	117.588	-1.90798	0.2736	-6.9736	3.09e-12	3.43e-11
LOC101106282	117.056	1.87568	0.269293	6.9652	3.28e-12	3.63e-11
LEAP2	79.5564	-2.34596	0.337288	-6.95534	3.52e-12	3.88e-11
CHIC1	199.534	1.62651	0.234046	6.94952	3.67e-12	4.04e-11
APOH	38.2133	-5.91076	0.850738	-6.9478	3.71e-12	4.09e-11
GHRL	209.417	-4.54401	0.654646	-6.94118	3.89e-12	4.27e-11
LOC101107119	1469.46	-2.9343	0.422877	-6.93889	3.95e-12	4.33e-11
LMX1A	118.948	-2.09336	0.301687	-6.93887	3.95e-12	4.33e-11
UPK1A	60.3215	-3.24096	0.467359	-6.93463	4.07e-12	4.46e-11
ZSCAN16	309.84	1.21582	0.175527	6.92665	4.31e-12	4.71e-11
NLGN3	108.088	2.10479	0.303972	6.92429	4.38e-12	4.78e-11
LOC105610542	66.4272	-2.6035	0.376101	-6.92235	4.44e-12	4.84e-11
TMEM236	129.714	-1.87509	0.270882	-6.92218	4.45e-12	4.84e-11
CTGF	2140.44	-1.91773	0.277162	-6.91916	4.54e-12	4.94e-11
LOC101122183	397.327	-1.04295	0.15075	-6.91838	4.57e-12	4.96e-11
FOSL1	298.03	1.40663	0.203441	6.9142	4.7e-12	5.11e-11
LOC105616533	264.118	-1.31275	0.190099	-6.90563	5e-12	5.4e-11
SLPI	36.2137	-8.70033	1.2605	-6.90229	5.12e-12	5.51e-11
LOXL4	432.662	-3.93694	0.570542	-6.90036	5.19e-12	5.58e-11
MUC4	54.5642	-2.89641	0.420566	-6.88694	5.7e-12	6.1e-11
LOC105603888	70.3615	-2.41857	0.351721	-6.87639	6.14e-12	6.55e-11
HPSE	107.128	-1.97858	0.288807	-6.85088	7.34e-12	7.79e-11
SLC51B	126.604	-1.90925	0.278843	-6.84705	7.54e-12	8e-11
ADCY2	241.653	1.53418	0.224479	6.83441	8.23e-12	8.71e-11
MATN2	52.5264	-2.9258	0.428731	-6.82432	8.83e-12	9.32e-11
LAYN	250.767	1.95337	0.286286	6.82314	8.91e-12	9.39e-11
MSRB3	389.449	1.11919	0.164094	6.82045	9.08e-12	9.55e-11
LIPM	490.568	-1.07853	0.158811	-6.79132	1.11e-11	1.16e-10
LOC105609492	44.9702	-3.81505	0.563503	-6.77024	1.29e-11	1.34e-10
DLG2	38.2854	-6.32716	0.935048	-6.76666	1.32e-11	1.37e-10
LOC105602036	293.618	1.24126	0.183469	6.76547	1.33e-11	1.38e-10
MAP1B	365.046	-1.46226	0.216166	-6.76453	1.34e-11	1.39e-10
ST3GAL1	204.215	-1.89709	0.280635	-6.76001	1.38e-11	1.43e-10
LOC105602360	251.295	-1.20154	0.177976	-6.75112	1.47e-11	1.51e-10
LOC105608709	58.306	-2.68003	0.397131	-6.74848	1.49e-11	1.54e-10
CR2	61.5465	2.59973	0.386173	6.73205	1.67e-11	1.72e-10
IGDCC4	252.223	-1.27296	0.189208	-6.72781	1.72e-11	1.76e-10
ACRBP	99.9733	-2.26791	0.337247	-6.72478	1.76e-11	1.8e-10
PMAIP1	609.072	-1.02369	0.152231	-6.72457	1.76e-11	1.8e-10
ABHD1	340.546	-1.30195	0.19363	-6.72392	1.77e-11	1.81e-10
LOC101110417	462.564	-1.12737	0.167675	-6.72353	1.77e-11	1.81e-10
KIF27	466.643	-1.0004	0.148876	-6.71969	1.82e-11	1.86e-10
VSIG10L	115.483	1.78874	0.266248	6.71833	1.84e-11	1.87e-10
ZC3H6	171.771	-1.73213	0.258017	-6.71325	1.9e-11	1.94e-10
PLXND1	94.342	-2.3056	0.343581	-6.71049	1.94e-11	1.97e-10
LOC105603559	55.5696	2.9274	0.436437	6.7075	1.98e-11	2.01e-10
LPL	129.514	-1.95979	0.292205	-6.7069	1.99e-11	2.02e-10
KBTBD4	420.972	1.03124	0.153775	6.70619	2e-11	2.03e-10
GLTPD2	366.139	-1.1763	0.175539	-6.70106	2.07e-11	2.1e-10
AOC2	60.4743	2.67317	0.399054	6.69877	2.1e-11	2.13e-10
THPO	98.3801	1.98432	0.296544	6.69149	2.21e-11	2.23e-10
MPP6	149.741	2.03495	0.304146	6.6907	2.22e-11	2.24e-10
FREM2	291.837	-1.81597	0.271702	-6.68366	2.33e-11	2.35e-10
LOC101112559	52.6022	-7.37318	1.10472	-6.67423	2.49e-11	2.5e-10
CYBB	268.851	-1.29121	0.193576	-6.67032	2.55e-11	2.56e-10
FAM198B	111.265	-2.26351	0.339512	-6.66694	2.61e-11	2.62e-10
CDH23	187.098	1.71981	0.257967	6.66679	2.61e-11	2.62e-10
GIPR	90.9759	-2.13572	0.320388	-6.66606	2.63e-11	2.63e-10
MAP2K6	290.354	-1.29159	0.193918	-6.66052	2.73e-11	2.73e-10
LOC105603751	242.729	-1.34533	0.202077	-6.65751	2.79e-11	2.78e-10
TGM5	33.856	-4.90914	0.740789	-6.62691	3.43e-11	3.4e-10
RIMS4	121.876	1.91446	0.289045	6.6234	3.51e-11	3.47e-10
PAPSS2	220.386	-1.39409	0.21094	-6.60895	3.87e-11	3.81e-10
ARTN	113.759	2.09695	0.317618	6.60211	4.05e-11	3.98e-10
MBOAT2	440.703	-1.05934	0.160634	-6.59471	4.26e-11	4.18e-10
LOC105607019	108.701	-2.06812	0.314117	-6.58392	4.58e-11	4.48e-10
PAG1	334.404	-1.03039	0.156757	-6.5732	4.92e-11	4.8e-10
UNC5D	111.261	2.19557	0.334596	6.56187	5.31e-11	5.17e-10
KLRG2	129.265	1.8944	0.2895	6.5437	6e-11	5.81e-10
ARRDC5	133.077	-1.79591	0.274699	-6.53773	6.25e-11	6.04e-10
ABCC2	430.728	-1.18541	0.181368	-6.53593	6.32e-11	6.11e-10
SDHAF1	137.209	1.60606	0.246257	6.52187	6.94e-11	6.69e-10
FBN3	265.492	-1.1422	0.175634	-6.50328	7.86e-11	7.55e-10
LOC105605573	219.818	-1.40786	0.216517	-6.50231	7.91e-11	7.59e-10
S100A4	662.251	1.12564	0.173168	6.50026	8.02e-11	7.69e-10
LOC101112606	82.8274	2.21925	0.341848	6.49192	8.47e-11	8.12e-10
CMTM3	380.206	-1.04233	0.160654	-6.48808	8.69e-11	8.32e-10
LOC101121923	87.4975	-2.60043	0.401567	-6.4757	9.44e-11	8.99e-10
HIVEP3	366.716	1.08669	0.167815	6.47553	9.45e-11	9e-10
KLK1	34.1796	-6.15943	0.953799	-6.45779	1.06e-10	1.01e-09
SLC2A3	37.5382	-4.49143	0.696457	-6.44897	1.13e-10	1.06e-09
PRRG3	148.013	-1.67837	0.260434	-6.44449	1.16e-10	1.09e-09
SEBOX	60.6614	-3.19875	0.496942	-6.43687	1.22e-10	1.14e-09
LOC105615606	115.504	-1.68249	0.261658	-6.4301	1.28e-10	1.19e-09
TRIM31	189.685	-1.49819	0.23334	-6.42064	1.36e-10	1.27e-09
SLC13A4	30.4925	-5.24313	0.817493	-6.41366	1.42e-10	1.33e-09
LOC101106522	30.8916	-5.60064	0.876738	-6.38805	1.68e-10	1.56e-09
LOC101119842	320.62	-1.60372	0.251353	-6.38033	1.77e-10	1.63e-09
GAPT	375.871	-1.09075	0.171001	-6.37862	1.79e-10	1.65e-09
STPG1	168.056	1.56155	0.244903	6.37622	1.82e-10	1.67e-09
PLA2G7	107.171	2.09085	0.327956	6.37542	1.82e-10	1.68e-09
TAC1	65.4723	-3.06867	0.481924	-6.36754	1.92e-10	1.76e-09
ERICH4	50.2022	-2.85627	0.449289	-6.35732	2.05e-10	1.88e-09
FAIM2	87.3294	-1.91181	0.30074	-6.35704	2.06e-10	1.88e-09
RAB3C	147.084	-2.15137	0.338445	-6.35663	2.06e-10	1.88e-09
JPH2	66.3613	2.44371	0.38534	6.34171	2.27e-10	2.07e-09
TSSK2	75.6737	2.10381	0.331889	6.3389	2.31e-10	2.1e-09
VGLL1	90.0585	-1.98902	0.313802	-6.33844	2.32e-10	2.11e-09
PITPNM3	40.3127	-6.98079	1.10573	-6.3133	2.73e-10	2.47e-09
LOC101116267	39.1959	-3.38257	0.535873	-6.31226	2.75e-10	2.48e-09
CBFA2T3	139.612	-1.61064	0.25521	-6.31102	2.77e-10	2.5e-09
GFI1B	74.2535	-2.21119	0.351004	-6.29962	2.98e-10	2.69e-09
LOC101120993	267.712	-1.28565	0.204534	-6.28577	3.26e-10	2.92e-09
MFSD4	112.249	-2.3092	0.367389	-6.28543	3.27e-10	2.93e-09
PLAUR	364.749	1.10333	0.175718	6.279	3.41e-10	3.05e-09
SH3BGRL	566.228	-1.05216	0.167811	-6.26988	3.61e-10	3.23e-09
TAGLN3	154.088	-1.57355	0.250993	-6.26928	3.63e-10	3.24e-09
STEAP1	191.961	1.46821	0.234463	6.26201	3.8e-10	3.38e-09
TLE6	249.301	-1.19908	0.191624	-6.25742	3.91e-10	3.47e-09
SLC6A17	31.2324	4.42036	0.707624	6.24676	4.19e-10	3.7e-09
BCL11A	485.951	-1.00998	0.161788	-6.24263	4.3e-10	3.8e-09
SUSD1	301.285	-1.33009	0.213302	-6.23574	4.5e-10	3.96e-09
DZIP3	122.549	-1.59522	0.256024	-6.23073	4.64e-10	4.08e-09
SYNDIG1L	27.7414	-5.1115	0.82308	-6.21021	5.29e-10	4.63e-09
TCTE1	37.0217	-4.10587	0.661693	-6.2051	5.47e-10	4.77e-09
RAD21L1	87.2862	-2.10194	0.339232	-6.19618	5.79e-10	5.03e-09
MDFI	276.756	1.11152	0.179447	6.19414	5.86e-10	5.08e-09
LOC101114082	3909.3	-1.79284	0.289538	-6.19208	5.94e-10	5.15e-09
CORIN	109.956	-1.9847	0.320724	-6.18819	6.09e-10	5.27e-09
EDN2	41.2817	-3.17959	0.513862	-6.18763	6.11e-10	5.28e-09
DIO1	34.9237	-3.69522	0.597291	-6.18663	6.15e-10	5.31e-09
CPE	726.695	-1.02183	0.165365	-6.17924	6.44e-10	5.55e-09
LOC101115805	197.241	1.37229	0.222293	6.17335	6.69e-10	5.75e-09
LOC105604880	109.248	1.97264	0.320081	6.16295	7.14e-10	6.11e-09
NEUROD1	307.495	-1.1614	0.188737	-6.1535	7.58e-10	6.48e-09
LOC105603314	252.562	1.16795	0.189888	6.15076	7.71e-10	6.58e-09
SYN3	103.446	-1.95905	0.318575	-6.1494	7.78e-10	6.63e-09
WBSCR27	91.5179	-1.94273	0.315986	-6.14817	7.84e-10	6.68e-09
STAG3	424.517	1.01925	0.165785	6.14805	7.84e-10	6.68e-09
ADAM28	5655.13	-1.38054	0.224778	-6.14181	8.16e-10	6.94e-09
LOC105609489	177.027	1.29473	0.211068	6.13419	8.56e-10	7.26e-09
PGC	132.868	1.48255	0.241822	6.13073	8.75e-10	7.41e-09
MAB21L3	400.287	-1.08575	0.177435	-6.11912	9.41e-10	7.95e-09
PKLR	76.0117	-2.01174	0.329794	-6.09998	1.06e-09	8.92e-09
FAM212B	71.8509	2.33411	0.383562	6.08535	1.16e-09	9.72e-09
SCG5	62.9337	-2.23318	0.368093	-6.06688	1.3e-09	1.08e-08
SOX21	122.025	1.60767	0.265029	6.06602	1.31e-09	1.09e-08
TP73	105.611	1.88297	0.310602	6.06232	1.34e-09	1.11e-08
PLA1A	293.862	-1.25351	0.206791	-6.06174	1.35e-09	1.11e-08
FES	169.975	-1.515	0.250465	-6.04875	1.46e-09	1.2e-08
CADPS	308.048	-1.12352	0.185781	-6.04754	1.47e-09	1.21e-08
LOC101114791	353.853	1.04518	0.172836	6.04722	1.47e-09	1.21e-08
LOC105603755	49.2877	-2.53697	0.420251	-6.03679	1.57e-09	1.29e-08
CFAP221	52.0511	-2.62691	0.436072	-6.02403	1.7e-09	1.39e-08
MMP13	1563.68	-3.24716	0.539064	-6.0237	1.7e-09	1.39e-08
KCNK16	82.0416	-1.97694	0.32845	-6.019	1.76e-09	1.43e-08
LOC101102587	43.0762	-3.07341	0.51064	-6.01875	1.76e-09	1.43e-08
LOC105602370	59.1966	-2.74929	0.456883	-6.01749	1.77e-09	1.44e-08
LOC101117064	232.016	-1.11832	0.18603	-6.01151	1.84e-09	1.49e-08
NPC1L1	144.955	-1.55827	0.259392	-6.0074	1.89e-09	1.53e-08
RASD2	28.4204	-5.88033	0.978992	-6.00651	1.9e-09	1.53e-08
LOC101114790	84.4792	1.87197	0.311964	6.0006	1.97e-09	1.58e-08
RASAL1	329.106	-1.1211	0.186899	-5.99845	1.99e-09	1.6e-08
LOC101112989	146.126	-1.47398	0.246101	-5.98933	2.11e-09	1.69e-08
KLHDC7A	239.187	-1.29635	0.216524	-5.98712	2.14e-09	1.72e-08
HSD17B3	123.677	1.75423	0.293363	5.97972	2.24e-09	1.79e-08
HGFAC	88.5358	-2.03978	0.341237	-5.97759	2.26e-09	1.81e-08
LOC105608245	153.513	-1.47189	0.246371	-5.97426	2.31e-09	1.85e-08
LOC101104325	71.1751	-2.09818	0.351266	-5.97319	2.33e-09	1.86e-08
PLSCR4	336.667	-1.11642	0.186981	-5.97079	2.36e-09	1.88e-08
RGS4	41.6585	-3.08165	0.51689	-5.96191	2.49e-09	1.98e-08
ZACN	194.768	1.2843	0.215434	5.96146	2.5e-09	1.99e-08
HECW2	54.0237	-2.35396	0.3949	-5.96091	2.51e-09	1.99e-08
NR2F1	55.8459	2.33434	0.393477	5.93259	2.98e-09	2.36e-08
LOC105603914	272.515	-1.03847	0.175081	-5.93136	3e-09	2.37e-08
LOC101118990	184.352	1.23971	0.209011	5.9313	3.01e-09	2.37e-08
CAMK2N1	699.267	-1.01405	0.171039	-5.92878	3.05e-09	2.41e-08
CIB2	178.094	-1.36547	0.23041	-5.92624	3.1e-09	2.44e-08
LOC105603563	83.3519	-1.95312	0.32961	-5.92555	3.11e-09	2.45e-08
LOC101118510	59.6613	2.23626	0.377591	5.92244	3.17e-09	2.49e-08
LOC105609544	8108.15	-1.10748	0.187063	-5.92039	3.21e-09	2.52e-08
ALPK1	303.686	-1.00676	0.170176	-5.91598	3.3e-09	2.59e-08
FABP2	183.845	-3.70212	0.625809	-5.91573	3.3e-09	2.59e-08
LOC105607964	113.992	-1.96787	0.332765	-5.91368	3.35e-09	2.62e-08
C4H7orf55	434.182	-1.07562	0.182023	-5.90925	3.44e-09	2.69e-08
LOC105612922	104.818	-1.86192	0.315098	-5.90902	3.44e-09	2.69e-08
MYOM3	60.9505	-2.46427	0.418194	-5.89263	3.8e-09	2.96e-08
LOC105612090	222.667	1.22152	0.207318	5.89202	3.81e-09	2.97e-08
LOC105609730	187.312	-1.32983	0.22581	-5.88916	3.88e-09	3.02e-08
SPHKAP	196.012	-1.22459	0.208145	-5.88336	4.02e-09	3.12e-08
LOC105606741	65.1927	-2.49633	0.424567	-5.87971	4.11e-09	3.19e-08
LOC105604111	31.97	-3.97789	0.676582	-5.87939	4.12e-09	3.19e-08
CSTF2T	243.042	1.08521	0.184618	5.87814	4.15e-09	3.21e-08
AEBP1	42.2478	-2.64357	0.450248	-5.87137	4.32e-09	3.34e-08
GPR173	36.9317	-3.65954	0.623398	-5.87031	4.35e-09	3.36e-08
ARHGEF3	229.489	1.56839	0.267664	5.85955	4.64e-09	3.57e-08
SLC26A4	26.2071	-5.77086	0.985865	-5.8536	4.81e-09	3.69e-08
SLC8A1	248.731	-1.20298	0.205734	-5.84729	5e-09	3.83e-08
NRG1	71.5547	2.11164	0.361502	5.84129	5.18e-09	3.95e-08
ERV3-1	53.0291	-3.28653	0.562851	-5.83907	5.25e-09	4.01e-08
PARVB	153.187	-1.6032	0.274639	-5.8375	5.3e-09	4.04e-08
LOC105605390	201.081	-1.26522	0.216878	-5.83379	5.42e-09	4.13e-08
PPP1R3C	63.5888	-2.11057	0.361978	-5.83065	5.52e-09	4.2e-08
CITED1	91.3815	-1.86686	0.320559	-5.82377	5.75e-09	4.36e-08
SPTB	103.829	-1.67275	0.287662	-5.81497	6.06e-09	4.59e-08
LOC105605879	100.864	-2.13045	0.366588	-5.81157	6.19e-09	4.68e-08
LOC101112891	51.279	-2.35434	0.405668	-5.80361	6.49e-09	4.89e-08
LOC105611016	45.3269	-3.10985	0.536536	-5.79616	6.78e-09	5.1e-08
SPON2	44.4909	-2.89336	0.500531	-5.78059	7.44e-09	5.55e-08
AKAP5	84.5648	-1.82687	0.316956	-5.76379	8.22e-09	6.11e-08
GYPC	91.9956	-1.82587	0.317369	-5.75315	8.76e-09	6.49e-08
GOLT1A	162.278	-1.29239	0.224828	-5.74837	9.01e-09	6.66e-08
MEI1	66.739	-2.2766	0.396413	-5.74301	9.3e-09	6.87e-08
C11H17orf97	89.835	-1.68158	0.29285	-5.74211	9.35e-09	6.9e-08
RUNX2	126.115	1.41803	0.247186	5.73667	9.66e-09	7.11e-08
LOC105606609	153.87	-1.37289	0.239336	-5.73626	9.68e-09	7.12e-08
KANK4	153.512	-1.50565	0.262488	-5.73607	9.69e-09	7.13e-08
LAMA1	73.3967	-2.23447	0.389804	-5.7323	9.91e-09	7.27e-08
LOC101106315	43.0353	-2.76214	0.481907	-5.7317	9.94e-09	7.3e-08
RAPGEF4	47.0097	-2.59566	0.452954	-5.73051	1e-08	7.34e-08
LOC105606144	55.2768	-2.69788	0.471368	-5.72352	1.04e-08	7.65e-08
LOC105603989	17.8841	-7.68283	1.34246	-5.72294	1.05e-08	7.67e-08
MYRFL	354.613	-1.02135	0.178751	-5.71383	1.1e-08	8.08e-08
RHOQ	189.058	-1.38491	0.242681	-5.70673	1.15e-08	8.41e-08
SUSD5	81.7442	2.11039	0.369939	5.7047	1.17e-08	8.49e-08
LOC105611321	183.932	1.35912	0.239155	5.68302	1.32e-08	9.6e-08
PCLO	151.016	-1.29131	0.227417	-5.67815	1.36e-08	9.86e-08
LOC101120372	23.6318	-5.18892	0.91424	-5.67566	1.38e-08	9.99e-08
PTPRN	288.551	-1.10534	0.194838	-5.67313	1.4e-08	1.01e-07
NCMAP	98.1529	-1.79085	0.316089	-5.66565	1.46e-08	1.06e-07
PRRT4	35.1936	-3.49244	0.616836	-5.66186	1.5e-08	1.08e-07
LOC106991892	23.9185	-5.63614	0.996562	-5.65558	1.55e-08	1.12e-07
UGT2A1	45.9671	-2.74213	0.485081	-5.65293	1.58e-08	1.13e-07
FRMD1	138.119	-1.85361	0.328005	-5.65117	1.59e-08	1.14e-07
LOC105604116	64.5536	2.02562	0.358908	5.64383	1.66e-08	1.19e-07
SMAD9	205.926	-1.17098	0.207757	-5.63631	1.74e-08	1.24e-07
LOC105610921	57.618	-2.53504	0.44979	-5.63605	1.74e-08	1.24e-07
RND1	152.415	-1.46703	0.260508	-5.6314	1.79e-08	1.27e-07
CDIP1	231.626	-1.14375	0.203249	-5.62735	1.83e-08	1.3e-07
FGFRL1	184.439	-1.15734	0.206177	-5.61334	1.98e-08	1.4e-07
HOGA1	35.9128	-3.14761	0.560898	-5.61174	2e-08	1.41e-07
CPN1	130.141	-1.57066	0.279923	-5.61103	2.01e-08	1.42e-07
GUCA2B	26.9643	-4.03036	0.718831	-5.60682	2.06e-08	1.45e-07
IL18R1	67.5589	-2.38468	0.426703	-5.58862	2.29e-08	1.6e-07
DAO	125.357	-1.50509	0.269334	-5.58817	2.29e-08	1.61e-07
LOC101117764	371.875	-1.15832	0.207783	-5.57466	2.48e-08	1.73e-07
PTN	51.7862	-2.30897	0.414575	-5.56949	2.55e-08	1.78e-07
FSD1	114.142	1.55708	0.279625	5.56848	2.57e-08	1.79e-07
LRRN3	167.192	1.32271	0.237662	5.56553	2.61e-08	1.82e-07
SYNPO2	167.747	1.32589	0.23825	5.56514	2.62e-08	1.82e-07
LOC105605953	162.647	-1.27635	0.229526	-5.5608	2.69e-08	1.87e-07
FGGY	130.78	-1.42234	0.255813	-5.5601	2.7e-08	1.87e-07
GPR161	163.656	-1.25775	0.226221	-5.55985	2.7e-08	1.87e-07
SLC6A12	193.105	1.54046	0.277162	5.55798	2.73e-08	1.89e-07
LOC105608915	22.2743	-4.76357	0.857355	-5.55612	2.76e-08	1.91e-07
ZSWIM3	250.23	1.0612	0.191433	5.54347	2.97e-08	2.05e-07
FAM171B	62.9085	-2.30556	0.416025	-5.54187	2.99e-08	2.07e-07
LRG1	24.0519	-4.63898	0.837264	-5.54064	3.01e-08	2.08e-07
VASH2	225.175	-1.07977	0.195361	-5.52707	3.26e-08	2.24e-07
CTSW	37.4943	2.74027	0.496619	5.51785	3.43e-08	2.35e-07
NRAP	124.264	-1.44175	0.261317	-5.51724	3.44e-08	2.36e-07
LOC105608433	54.0059	-2.2078	0.402333	-5.4875	4.08e-08	2.77e-07
C5AR1	78.592	-1.94766	0.354956	-5.48705	4.09e-08	2.78e-07
MMP9	98.9895	-2.27306	0.414482	-5.48409	4.16e-08	2.82e-07
LOC101122548	36.6651	-2.70675	0.493938	-5.47994	4.25e-08	2.88e-07
SCARA5	24.6973	-4.6803	0.854319	-5.47839	4.29e-08	2.91e-07
ADGRD1	31.4669	-3.69568	0.674944	-5.47554	4.36e-08	2.95e-07
MEX3A	127.866	-1.42287	0.260069	-5.47114	4.47e-08	3.02e-07
LINGO3	170.615	1.189	0.217332	5.47088	4.48e-08	3.02e-07
LRRC75A	186.412	-1.22599	0.224108	-5.47054	4.49e-08	3.03e-07
CDK5R2	152.752	-1.37943	0.252181	-5.47001	4.5e-08	3.03e-07
IRF5	204.862	1.07295	0.196363	5.46411	4.65e-08	3.13e-07
HYKK	144.758	-1.29867	0.237989	-5.45684	4.85e-08	3.25e-07
NKX2-2	108.011	-1.72752	0.316675	-5.45519	4.89e-08	3.28e-07
PARM1	247.236	-1.12345	0.206059	-5.45208	4.98e-08	3.33e-07
ANKRD6	147.452	1.29271	0.237339	5.44668	5.13e-08	3.43e-07
LOC101117831	22.1374	-4.49529	0.826433	-5.43939	5.35e-08	3.56e-07
CD109	164.974	1.45568	0.268179	5.428	5.7e-08	3.79e-07
LOC106991088	74.5075	1.96727	0.362451	5.42768	5.71e-08	3.79e-07
LOC106991129	45.3855	-2.28602	0.421602	-5.42223	5.89e-08	3.9e-07
LOC101118086	34.7623	-2.83706	0.523668	-5.41768	6.04e-08	3.99e-07
DNAJB4	299.731	-1.07246	0.198124	-5.41306	6.2e-08	4.09e-07
TMEM257	93.8622	1.69942	0.314279	5.40737	6.4e-08	4.22e-07
GPNMB	24.2177	4.23323	0.783142	5.40545	6.46e-08	4.26e-07
GLIPR2	166.323	-1.299	0.24044	-5.4026	6.57e-08	4.33e-07
LOC105613564	84.4604	-1.73821	0.32231	-5.39298	6.93e-08	4.56e-07
HCN2	195.035	1.20545	0.223757	5.38731	7.15e-08	4.69e-07
LOC105604614	28.4478	-3.08092	0.572046	-5.38579	7.21e-08	4.73e-07
RBP1	407.686	-1.04346	0.193909	-5.38116	7.4e-08	4.85e-07
COL11A2	125.847	1.39465	0.259233	5.37991	7.45e-08	4.88e-07
ADGRV1	227.922	-1.0701	0.198953	-5.37864	7.5e-08	4.91e-07
LOC101122971	37.805	-2.64114	0.491159	-5.37736	7.56e-08	4.95e-07
RUNX1T1	119.976	-1.6769	0.312257	-5.37026	7.86e-08	5.13e-07
EPB41L3	44.1361	2.69473	0.501825	5.36985	7.88e-08	5.14e-07
GPRIN1	209.442	1.15448	0.215101	5.36715	8e-08	5.21e-07
POU2AF1	94.527	-1.70946	0.319038	-5.35818	8.41e-08	5.46e-07
AKAP7	135.677	-1.36	0.25418	-5.35055	8.77e-08	5.68e-07
NEBL	170.574	-1.29171	0.241918	-5.33943	9.32e-08	6.02e-07
KCNH8	53.5077	-2.12766	0.398528	-5.33881	9.36e-08	6.04e-07
LOC106990488	106.629	1.52063	0.285209	5.33162	9.73e-08	6.27e-07
FER1L6	4465.92	-1.07132	0.201099	-5.32732	9.97e-08	6.4e-07
APLP1	132.433	-1.26585	0.237649	-5.32655	1e-07	6.42e-07
TMEM182	96.2678	-1.54231	0.289908	-5.32	1.04e-07	6.65e-07
RHBDL3	317.113	-1.00993	0.189843	-5.31979	1.04e-07	6.66e-07
LOC101107851	99.5766	1.50601	0.283321	5.31557	1.06e-07	6.8e-07
TMEM190	83.5258	1.85976	0.350098	5.31211	1.08e-07	6.92e-07
ARHGEF9	135.917	-1.27713	0.240524	-5.30979	1.1e-07	7.01e-07
LOC105605079	406.043	-1.01206	0.190644	-5.30867	1.1e-07	7.05e-07
ACTL6B	61.4626	-2.1445	0.404077	-5.30717	1.11e-07	7.1e-07
MSH5	210.708	-1.06028	0.199983	-5.30182	1.15e-07	7.29e-07
NAALADL1	194.914	1.21401	0.229091	5.29924	1.16e-07	7.4e-07
FAM49A	55.9714	-2.50293	0.472877	-5.29298	1.2e-07	7.64e-07
SFR1	202.165	-1.09209	0.206373	-5.29184	1.21e-07	7.69e-07
LOC105601949	230.563	-1.16784	0.220724	-5.29093	1.22e-07	7.72e-07
AHRR	88.9929	1.8902	0.357322	5.28989	1.22e-07	7.77e-07
LOC106991242	225.091	1.13477	0.214788	5.28322	1.27e-07	8.03e-07
PKD2L1	44.9615	-2.57711	0.488209	-5.27872	1.3e-07	8.23e-07
LOC106991782	70.0371	1.83522	0.348089	5.27227	1.35e-07	8.51e-07
REP15	73.1184	-1.81711	0.344781	-5.27034	1.36e-07	8.59e-07
PLPPR3	105.854	-1.82408	0.346172	-5.2693	1.37e-07	8.64e-07
KLHL30	43.2462	2.5149	0.477303	5.26899	1.37e-07	8.65e-07
LOC105606063	74.7785	1.70174	0.323123	5.26653	1.39e-07	8.75e-07
LOC101121199	22.2648	-6.13214	1.16448	-5.26598	1.39e-07	8.77e-07
CBLN3	71.1526	-1.82222	0.346514	-5.25873	1.45e-07	9.11e-07
PDZD4	50.9781	-2.30001	0.437446	-5.25783	1.46e-07	9.15e-07
AQP4	22.8522	-6.17172	1.17773	-5.24035	1.6e-07	1e-06
UBALD1	231.942	1.14074	0.217779	5.23805	1.62e-07	1.01e-06
PLBD1	163.268	-1.22882	0.234689	-5.23595	1.64e-07	1.02e-06
SPNS3	94.7197	-1.52925	0.292537	-5.22755	1.72e-07	1.07e-06
RNASE2	14.3729	-7.36776	1.40958	-5.22691	1.72e-07	1.07e-06
TMEM253	87.4416	-1.74861	0.335419	-5.21322	1.86e-07	1.15e-06
LRRN4	159.31	-1.31497	0.252292	-5.21212	1.87e-07	1.15e-06
DOCK4	266.946	1.0361	0.198911	5.20884	1.9e-07	1.17e-06
CARF	223.793	-1.23846	0.238309	-5.19687	2.03e-07	1.25e-06
JAKMIP2	12.8946	-7.21044	1.38908	-5.19082	2.09e-07	1.29e-06
CCL17	223.318	-1.19164	0.229609	-5.18985	2.1e-07	1.29e-06
RET	244.405	-1.18007	0.227639	-5.18396	2.17e-07	1.33e-06
HOXC11	66.6051	-1.76414	0.341086	-5.17212	2.31e-07	1.41e-06
LOC101109105	109.237	-1.39821	0.270482	-5.16932	2.35e-07	1.43e-06
C21H11orf95	206.934	-1.13486	0.219897	-5.16089	2.46e-07	1.5e-06
LOC105606008	117.048	1.50623	0.29207	5.15709	2.51e-07	1.52e-06
HS3ST3B1	92.3249	1.65621	0.321322	5.15436	2.54e-07	1.55e-06
FGF9	22.7874	-3.59337	0.697238	-5.15372	2.55e-07	1.55e-06
GLI1	48.1842	-2.12555	0.412664	-5.15079	2.59e-07	1.57e-06
FAM46B	153.423	1.19505	0.232424	5.14171	2.72e-07	1.65e-06
IL1A	290.448	-1.08059	0.210308	-5.1381	2.78e-07	1.68e-06
GP5	30.0213	2.92665	0.570912	5.12627	2.96e-07	1.78e-06
VILL	104.302	-1.56269	0.305019	-5.12324	3e-07	1.81e-06
SRPX2	58.0748	-2.22456	0.434395	-5.12105	3.04e-07	1.83e-06
IDNK	240.786	-1.12908	0.220942	-5.1103	3.22e-07	1.93e-06
LOC101113780	25.3546	-3.51743	0.68941	-5.10209	3.36e-07	2.01e-06
KCNN1	21.4195	3.84171	0.755073	5.08787	3.62e-07	2.15e-06
LOC105606080	108.548	-1.37299	0.269889	-5.08724	3.63e-07	2.16e-06
SNCAIP	64.1272	-2.18688	0.432078	-5.0613	4.16e-07	2.46e-06
ABCC11	31.6182	-2.92613	0.578284	-5.06003	4.19e-07	2.47e-06
LOC101121159	133.328	-1.29143	0.255337	-5.05776	4.24e-07	2.5e-06
LOC105606131	47.7701	-2.87548	0.570425	-5.04094	4.63e-07	2.72e-06
SLC37A2	44.8219	-2.38537	0.473861	-5.03389	4.81e-07	2.81e-06
PTCH2	67.6109	1.83397	0.364594	5.03018	4.9e-07	2.86e-06
LOC101103771	12.5001	-7.16608	1.4248	-5.02953	4.92e-07	2.87e-06
ROBO2	142.616	1.17704	0.234302	5.02359	5.07e-07	2.96e-06
DOCK8	71.0422	-2.05026	0.408774	-5.01562	5.29e-07	3.08e-06
ELOVL4	66.9688	1.75014	0.348947	5.01551	5.29e-07	3.08e-06
TTYH1	72.8639	-1.9535	0.390009	-5.00886	5.48e-07	3.18e-06
EFNA3	108.876	-1.49274	0.298535	-5.00023	5.73e-07	3.32e-06
CDC20B	22.5146	3.5789	0.715955	4.99878	5.77e-07	3.34e-06
ROBO1	169.98	1.07007	0.214154	4.99672	5.83e-07	3.37e-06
CRHR2	107.623	-1.74586	0.349841	-4.99044	6.02e-07	3.48e-06
METTL4	156.514	1.38173	0.276929	4.98949	6.05e-07	3.49e-06
LOC101119853	205.569	-1.1141	0.223365	-4.98778	6.11e-07	3.52e-06
TCTEX1D2	164.507	-1.33366	0.267551	-4.98469	6.21e-07	3.57e-06
LOC105606726	101.948	-1.76105	0.35332	-4.9843	6.22e-07	3.57e-06
L1CAM	116.186	-1.48062	0.297468	-4.97741	6.44e-07	3.7e-06
HSF4	39.637	2.6099	0.525233	4.96903	6.73e-07	3.84e-06
ARID3A	268.035	-1.01115	0.203583	-4.9668	6.81e-07	3.88e-06
C1QL2	22.8061	-3.34174	0.673037	-4.96516	6.86e-07	3.91e-06
LMCD1	116.151	-6.98354	1.40742	-4.96193	6.98e-07	3.97e-06
TRIM44	165.613	-1.07191	0.216257	-4.95666	7.17e-07	4.08e-06
GPR142	25.1889	-3.15392	0.636362	-4.95617	7.19e-07	4.09e-06
GLS2	107.993	1.41174	0.285009	4.95333	7.3e-07	4.14e-06
THBS3	113.315	-1.34402	0.27229	-4.93598	7.97e-07	4.51e-06
LOC105604616	194.868	-1.04511	0.211781	-4.93485	8.02e-07	4.53e-06
DQB	29.9541	-2.88048	0.584332	-4.92952	8.24e-07	4.65e-06
LRRC19	184.91	-1.09678	0.22273	-4.92428	8.47e-07	4.77e-06
TM6SF2	103.258	-1.47802	0.300694	-4.91537	8.86e-07	4.97e-06
LOC105609394	92.6378	-1.55415	0.316413	-4.91177	9.03e-07	5.06e-06
PHOSPHO1	56.1927	-2.22298	0.453166	-4.90544	9.32e-07	5.21e-06
NLRP5	120.462	1.28827	0.262836	4.90143	9.51e-07	5.31e-06
KLHDC8A	58.6384	-2.09064	0.42761	-4.88913	1.01e-06	5.63e-06
ATP6V1C2	54.7153	-1.88533	0.385839	-4.8863	1.03e-06	5.7e-06
LOC101121414	88.8682	-1.48581	0.304578	-4.87825	1.07e-06	5.92e-06
LOC105602906	38.1386	2.65999	0.545389	4.87725	1.08e-06	5.95e-06
CXCL1	80.1422	1.61966	0.332284	4.87434	1.09e-06	6.03e-06
ARHGAP28	108.442	-1.2909	0.265306	-4.8657	1.14e-06	6.29e-06
LOC101117313	19.7353	-3.52061	0.724363	-4.86029	1.17e-06	6.45e-06
LGALS1	41.3623	-2.18736	0.450129	-4.8594	1.18e-06	6.47e-06
STON1	154.916	1.38164	0.284799	4.85128	1.23e-06	6.73e-06
RSPH1	94.2756	-1.40281	0.289174	-4.85108	1.23e-06	6.73e-06
ST6GALNAC3	98.4993	-1.41824	0.292361	-4.85097	1.23e-06	6.73e-06
PDZRN3	112.933	-1.31323	0.271326	-4.84004	1.3e-06	7.1e-06
ASS1	105.063	-1.35323	0.279859	-4.83541	1.33e-06	7.25e-06
LOC106990827	70.4116	1.72393	0.356913	4.83011	1.36e-06	7.45e-06
LOC106990507	34.0109	2.52002	0.521783	4.82963	1.37e-06	7.46e-06
SLC34A2	116.681	-1.52728	0.316585	-4.82424	1.41e-06	7.66e-06
LOC105612604	28.4524	3.29569	0.684007	4.81821	1.45e-06	7.88e-06
LOC101109870	114.738	-1.28851	0.267453	-4.81769	1.45e-06	7.9e-06
PIK3CG	60.1741	-2.09136	0.434822	-4.80969	1.51e-06	8.21e-06
CHST1	25.5265	-3.28838	0.68382	-4.80884	1.52e-06	8.24e-06
BASP1	34.2795	2.47144	0.514162	4.80674	1.53e-06	8.33e-06
CLCA2	30.8048	-2.71596	0.565305	-4.80441	1.55e-06	8.42e-06
ADAMTS8	80.5727	1.65947	0.346174	4.79374	1.64e-06	8.85e-06
HOMER3	103.568	-1.29157	0.270014	-4.78333	1.72e-06	9.29e-06
LOC106991619	28.1615	-2.75401	0.57587	-4.78235	1.73e-06	9.34e-06
GXYLT2	31.274	-2.65416	0.555327	-4.77946	1.76e-06	9.46e-06
ONECUT1	46.7459	-2.30002	0.481656	-4.77523	1.8e-06	9.64e-06
LOC105609280	17.1648	-5.75386	1.2054	-4.77338	1.81e-06	9.73e-06
WNT11	109.314	1.28322	0.26981	4.756	1.97e-06	1.05e-05
TNFRSF25	35.1837	-2.43993	0.513195	-4.75438	1.99e-06	1.06e-05
SLC28A2	52.8008	-1.8826	0.396139	-4.75237	2.01e-06	1.07e-05
TARSL2	39.0168	-2.32328	0.489384	-4.74735	2.06e-06	1.1e-05
LOC105609224	18.6777	-5.88017	1.23938	-4.74445	2.09e-06	1.11e-05
LOC105607571	31.119	-2.76747	0.583512	-4.74278	2.11e-06	1.12e-05
MYT1	101.519	-1.60243	0.338004	-4.74086	2.13e-06	1.13e-05
LOC105603752	56.0873	-1.94676	0.410931	-4.73743	2.16e-06	1.15e-05
LOC105603808	86.3454	1.53549	0.325124	4.72276	2.33e-06	1.23e-05
CHIA	25.1186	-2.804	0.593741	-4.7226	2.33e-06	1.23e-05
LRRC56	22.5583	-3.21321	0.680551	-4.72149	2.34e-06	1.24e-05
LOC105603621	188.6	1.06517	0.225774	4.71786	2.38e-06	1.26e-05
RAB3B	103.275	-1.38815	0.294246	-4.71765	2.39e-06	1.26e-05
ATP6V1B1	157.594	-5.5163	1.16929	-4.71763	2.39e-06	1.26e-05
FFAR2	54.6964	-1.82916	0.387815	-4.71659	2.4e-06	1.26e-05
CEMIP	1018.09	-1.49968	0.317995	-4.71606	2.4e-06	1.27e-05
LOC101102818	79.7112	-1.76079	0.373775	-4.71083	2.47e-06	1.3e-05
LOC105609628	67.1143	-1.72217	0.366216	-4.70261	2.57e-06	1.35e-05
FAM124A	18.1985	4.3099	0.916814	4.70095	2.59e-06	1.36e-05
UBXN10	32.8304	-2.4476	0.520662	-4.70094	2.59e-06	1.36e-05
OVAR-DRB3	22.7623	-3.09697	0.661042	-4.68498	2.8e-06	1.46e-05
LOC101121330	16.0919	-5.03898	1.07752	-4.67647	2.92e-06	1.52e-05
ANXA9	62.3517	-1.8467	0.395443	-4.66995	3.01e-06	1.57e-05
PDZD3	160.121	-1.17958	0.252703	-4.66785	3.04e-06	1.58e-05
KCNIP3	40.9754	-2.43137	0.52108	-4.66602	3.07e-06	1.6e-05
DACT1	58.0683	-2.37654	0.50945	-4.6649	3.09e-06	1.6e-05
TMEM17	164.28	1.10338	0.236603	4.6634	3.11e-06	1.61e-05
ITGB3	64.7373	-1.80785	0.387986	-4.65957	3.17e-06	1.64e-05
LOC101121557	24.6035	2.86635	0.615535	4.65668	3.21e-06	1.66e-05
SMARCA1	94.6823	-1.58728	0.341478	-4.64827	3.35e-06	1.73e-05
ASIC3	33.2939	2.47915	0.533675	4.64542	3.39e-06	1.75e-05
LOC101111915	51.0596	1.95994	0.422411	4.6399	3.49e-06	1.8e-05
LOC105615993	63.5917	1.5902	0.343287	4.63227	3.62e-06	1.86e-05
LOC101111014	49.3663	-2.0478	0.44283	-4.62436	3.76e-06	1.93e-05
SFXN3	79.7932	1.64291	0.355333	4.62357	3.77e-06	1.94e-05
LOC105603828	66.3688	-1.74915	0.37912	-4.61371	3.96e-06	2.03e-05
CPNE9	92.5732	1.57873	0.342561	4.6086	4.05e-06	2.07e-05
LOC101108147	95.3846	-1.31587	0.286032	-4.60045	4.22e-06	2.15e-05
PKIB	36.8818	2.39	0.519844	4.59754	4.28e-06	2.18e-05
PLEKHO2	128.993	-1.17623	0.256142	-4.59209	4.39e-06	2.24e-05
NFATC4	15.4233	-4.53798	0.990603	-4.58103	4.63e-06	2.35e-05
C15H11orf16	75.8822	-1.51455	0.330759	-4.579	4.67e-06	2.37e-05
LOC101106609	16.016	4.88432	1.06758	4.57514	4.76e-06	2.41e-05
RGS12	117.828	-1.38952	0.303756	-4.57447	4.77e-06	2.42e-05
CEP112	230.126	-1.01438	0.222019	-4.56889	4.9e-06	2.48e-05
IMPA2	159.622	1.03449	0.227098	4.55527	5.23e-06	2.64e-05
NEUROG3	500.438	-1.86401	0.409284	-4.55433	5.26e-06	2.65e-05
C13H20orf96	114.025	-1.29191	0.283671	-4.55427	5.26e-06	2.65e-05
MDFIC	132.949	-1.35709	0.298048	-4.55324	5.28e-06	2.66e-05
TMPRSS6	52.4917	-2.17137	0.477553	-4.54687	5.44e-06	2.74e-05
EVPL	99.5579	1.34917	0.29712	4.54084	5.6e-06	2.81e-05
GLDN	15.6407	-5.5874	1.23306	-4.53133	5.86e-06	2.93e-05
LOC106991039	71.3649	-1.56283	0.344952	-4.53058	5.88e-06	2.94e-05
LOC101114852	172.932	-1.28844	0.284455	-4.5295	5.91e-06	2.95e-05
GAREM2	71.1792	-1.71795	0.37965	-4.5251	6.04e-06	3.01e-05
CYP24	89.4723	1.41933	0.313939	4.52104	6.15e-06	3.06e-05
GJA1	86.0236	-1.98027	0.438283	-4.51825	6.24e-06	3.1e-05
LOC101110134	14.7472	-4.48954	0.995028	-4.51198	6.42e-06	3.19e-05
LOC101109747	35.7007	-2.69507	0.599014	-4.49917	6.82e-06	3.38e-05
HTR1E	25.7256	-2.84862	0.633195	-4.4988	6.83e-06	3.38e-05
TTC6	141.829	-1.14466	0.254498	-4.49772	6.87e-06	3.4e-05
RCN3	118.298	1.54094	0.342961	4.49305	7.02e-06	3.46e-05
FRMD5	57.1806	-1.99115	0.443493	-4.4897	7.13e-06	3.52e-05
LOC101120062	35.6051	-2.18093	0.486112	-4.48647	7.24e-06	3.57e-05
MNX1	66.46	-1.87576	0.418611	-4.48091	7.43e-06	3.66e-05
CNR1	208.835	1.1035	0.246366	4.47909	7.5e-06	3.68e-05
LOC105606129	55.5717	-1.84864	0.412932	-4.47685	7.58e-06	3.72e-05
LOC101103815	73.9508	-1.4366	0.321101	-4.47397	7.68e-06	3.77e-05
LOC105605903	8.72282	-6.64638	1.48567	-4.47366	7.69e-06	3.77e-05
SIT1	65.5814	-1.55693	0.348032	-4.47353	7.69e-06	3.77e-05
LOC101112183	94.4028	-1.31337	0.294272	-4.46312	8.08e-06	3.95e-05
SP5	76.4771	1.67909	0.37623	4.46293	8.08e-06	3.95e-05
LOC105610999	108.048	-1.22696	0.275196	-4.4585	8.25e-06	4.03e-05
VMO1	151.009	-1.08972	0.24445	-4.45786	8.28e-06	4.04e-05
LOC106991991	127.418	-1.11232	0.249601	-4.45638	8.34e-06	4.06e-05
LOC105616426	104.773	1.43754	0.32271	4.45459	8.41e-06	4.1e-05
C19H3orf20	94.1686	1.33962	0.301063	4.44963	8.6e-06	4.18e-05
URAD	53.4095	-1.75303	0.393999	-4.44932	8.61e-06	4.19e-05
BHMT	98.6469	-1.43954	0.323834	-4.44528	8.78e-06	4.26e-05
SEZ6	58.1404	-1.84458	0.415063	-4.44411	8.83e-06	4.28e-05
LOC105603282	49.4705	2.03087	0.457486	4.4392	9.03e-06	4.37e-05
TMEM95	57.6986	1.84832	0.416908	4.43341	9.28e-06	4.48e-05
ARL11	70.3408	-1.69201	0.381881	-4.43072	9.39e-06	4.54e-05
LOC101108102	21.6163	-3.28921	0.742555	-4.42958	9.44e-06	4.56e-05
CYM	18949.3	-5.06788	1.14478	-4.42693	9.56e-06	4.61e-05
LOC105610319	98.2293	1.36002	0.307254	4.42638	9.58e-06	4.62e-05
LOC105606624	14.2528	-4.8418	1.09388	-4.42625	9.59e-06	4.62e-05
LOC101120455	92.3905	1.25038	0.282597	4.42459	9.66e-06	4.65e-05
LOC101113025	37.5297	-2.06841	0.467512	-4.42429	9.68e-06	4.66e-05
CCR5	36.6067	-2.29012	0.517821	-4.42261	9.75e-06	4.69e-05
CRIP3	35.3575	-2.55253	0.578231	-4.41437	1.01e-05	4.86e-05
RPP25	126.01	1.1783	0.267381	4.40681	1.05e-05	5.02e-05
PIEZO2	19.9016	3.09519	0.70257	4.40553	1.06e-05	5.05e-05
LOC101119745	135.97	1.12133	0.254582	4.40459	1.06e-05	5.07e-05
LOC101106229	42.9644	-2.17283	0.494003	-4.39842	1.09e-05	5.21e-05
LOC101117044	48.606	-1.87217	0.425751	-4.39733	1.1e-05	5.24e-05
LOC101105810	37.0276	-2.04144	0.46492	-4.39095	1.13e-05	5.38e-05
TMPRSS3	34.8102	-2.26525	0.516162	-4.38863	1.14e-05	5.43e-05
LOC105603184	82.5481	1.54217	0.351843	4.38312	1.17e-05	5.56e-05
PDE4B	103.889	-1.37289	0.313247	-4.38277	1.17e-05	5.57e-05
NTN3	166.724	1.01269	0.231226	4.37965	1.19e-05	5.64e-05
LOC101120236	149.267	-1.22934	0.281124	-4.37296	1.23e-05	5.8e-05
VSIG2	163.903	-3.13205	0.716762	-4.36972	1.24e-05	5.88e-05
NCF4	20.5934	-3.04929	0.69785	-4.36955	1.25e-05	5.89e-05
ESYT3	114.628	-1.23267	0.283144	-4.35353	1.34e-05	6.3e-05
LOC101118767	43.0079	1.97147	0.453083	4.35124	1.35e-05	6.36e-05
TGFB3	144.423	-1.04106	0.239422	-4.34824	1.37e-05	6.43e-05
CNTNAP4	8.32972	-6.58055	1.5139	-4.34677	1.38e-05	6.47e-05
PDE7B	56.5049	-1.74563	0.402052	-4.3418	1.41e-05	6.61e-05
LOC105615111	161.873	-1.05806	0.244009	-4.33617	1.45e-05	6.77e-05
ART3	21.1827	3.19664	0.738884	4.3263	1.52e-05	7.05e-05
GPR12	12.0922	-6.13892	1.42048	-4.32174	1.55e-05	7.19e-05
DNAH1	22.3417	-2.98844	0.692502	-4.31543	1.59e-05	7.38e-05
FZD10	57.7691	1.72357	0.400333	4.30534	1.67e-05	7.71e-05
SERPINB8	54.6266	1.69872	0.394794	4.30281	1.69e-05	7.79e-05
LOC106991065	118.635	-1.1939	0.277651	-4.3	1.71e-05	7.88e-05
SYT12	39.5285	-2.21079	0.514184	-4.29961	1.71e-05	7.89e-05
LOC101123031	21.9091	-2.92145	0.679524	-4.29926	1.71e-05	7.9e-05
ARHGAP30	144.265	1.15819	0.269882	4.29147	1.77e-05	8.16e-05
SLC16A14	60.1993	-1.89131	0.441042	-4.28828	1.8e-05	8.27e-05
SSC5D	123.906	1.06621	0.248677	4.28753	1.81e-05	8.3e-05
MROH6	191.436	-1.21733	0.284299	-4.28187	1.85e-05	8.5e-05
KLHDC8B	153.112	-1.0774	0.25174	-4.27981	1.87e-05	8.57e-05
LOC101108329	13.6889	-4.04464	0.946182	-4.2747	1.91e-05	8.75e-05
ACOT11	129.021	-1.03468	0.24225	-4.27113	1.94e-05	8.89e-05
ZBBX	16.0275	-3.76334	0.881678	-4.26838	1.97e-05	8.99e-05
ADAMTS17	115.97	-1.19681	0.280553	-4.2659	1.99e-05	9.08e-05
LOC101109425	120.176	-1.0862	0.254655	-4.26537	2e-05	9.1e-05
PRR7	84.9875	1.34088	0.314674	4.26118	2.03e-05	9.26e-05
PPP1R1A	26.1647	-2.81988	0.662052	-4.2593	2.05e-05	9.34e-05
LOC101105731	92.8628	-1.55137	0.3648	-4.25265	2.11e-05	9.61e-05
SOX2	8.02164	6.38301	1.50147	4.25118	2.13e-05	9.67e-05
PPEF1	114.47	-1.15944	0.272797	-4.25019	2.14e-05	9.7e-05
AQP7	18.2874	-3.12958	0.73682	-4.24742	2.16e-05	9.81e-05
SLC4A11	105.373	1.28733	0.303337	4.24387	2.2e-05	9.96e-05
LOC101120797	75.1177	-6.12722	1.44562	-4.23847	2.25e-05	0.000101867
IL21R	8.45931	-6.60335	1.55981	-4.23342	2.3e-05	0.000104135
NOS3	16.2541	-3.56891	0.843395	-4.2316	2.32e-05	0.000104932
GPM6A	23.0538	-2.83593	0.67019	-4.23152	2.32e-05	0.000104943
CHAC2	102.345	1.19232	0.282064	4.22711	2.37e-05	0.000106846
LOC105612943	123.721	-1.09118	0.258266	-4.225	2.39e-05	0.000107754
THSD1	121.278	1.10533	0.261777	4.22242	2.42e-05	0.000108896
SLC12A5	15.5224	-3.50396	0.830679	-4.21819	2.46e-05	0.000110776
LOC101110974	93.3603	1.26059	0.299208	4.2131	2.52e-05	0.000113149
TMEM72	63.6014	-1.98062	0.471471	-4.20095	2.66e-05	0.000119063
LOC105612395	36.8064	-2.17448	0.51813	-4.19679	2.71e-05	0.000121161
C3H9orf9	46.2589	-1.79917	0.428817	-4.19565	2.72e-05	0.000121689
RAB39B	14.3207	-3.83405	0.915232	-4.18916	2.8e-05	0.000124873
GP6	11.9109	5.96734	1.42459	4.18882	2.8e-05	0.000125033
GPX3	42.6613	-2.12853	0.508162	-4.18867	2.81e-05	0.000125083
MORC1	12.8082	-5.30743	1.26859	-4.18373	2.87e-05	0.00012775
STRIP2	41.285	-2.29585	0.549031	-4.18164	2.89e-05	0.000128842
COL3A1	27.5258	-2.93794	0.703184	-4.17806	2.94e-05	0.000130795
LOC105609029	7.71197	-6.4681	1.54939	-4.17461	2.99e-05	0.000132611
LOC101119591	49.1382	1.95076	0.467631	4.17158	3.02e-05	0.000134233
LOC101113111	145.543	-1.04566	0.250714	-4.17073	3.04e-05	0.000134704
LOC105613035	48.75	-1.85563	0.445377	-4.16643	3.09e-05	0.000137172
LOC105604974	104.926	-1.21895	0.292679	-4.16481	3.12e-05	0.000137964
PTGDR	27.1084	-2.43731	0.586116	-4.15841	3.2e-05	0.000141466
CDHR3	7.30231	-6.39041	1.53726	-4.157	3.22e-05	0.000142245
OTUD7A	121.623	1.01652	0.245095	4.14744	3.36e-05	0.000148113
SERPINA6	7.33959	-6.39705	1.54271	-4.14664	3.37e-05	0.000148597
GFRA3	102.072	-1.30464	0.314754	-4.14496	3.4e-05	0.000149623
BPIFB1	21.1462	-3.35322	0.80932	-4.14326	3.42e-05	0.00015067
LOC105603543	13.2209	5.20369	1.25679	4.14046	3.47e-05	0.000152277
STKLD1	54.9941	1.58481	0.382887	4.1391	3.49e-05	0.000153152
FIGNL2	98.4637	-1.16089	0.280559	-4.13776	3.51e-05	0.000153973
GNAO1	139.963	-1.0209	0.246825	-4.13612	3.53e-05	0.000154903
ABAT	107.469	-1.13388	0.274164	-4.13577	3.54e-05	0.000155109
DENND2A	96.1615	-1.24629	0.301477	-4.13396	3.57e-05	0.000156227
LOC105615058	134.81	-1.0546	0.255165	-4.133	3.58e-05	0.00015681
SULT1B1	14.0739	-3.79306	0.918281	-4.13061	3.62e-05	0.000158307
PIPOX	50.123	-5.64457	1.36735	-4.12812	3.66e-05	0.000159959
LOC105603393	40.3523	-1.88074	0.455784	-4.12638	3.69e-05	0.000161062
RPS6KA2	226.432	1.04412	0.253092	4.12547	3.7e-05	0.000161669
TNFRSF9	45.4383	1.83447	0.445329	4.11936	3.8e-05	0.000165754
KCNB2	23.8192	-2.41264	0.586847	-4.11119	3.94e-05	0.000171268
TMEFF2	7.45537	-6.42066	1.56278	-4.10848	3.98e-05	0.000173252
KCP	111.871	1.16758	0.284587	4.10274	4.08e-05	0.000177331
ACP7	116.656	-1.12497	0.274746	-4.09461	4.23e-05	0.000183423
CACNA2D2	76.8192	-1.33013	0.325203	-4.09015	4.31e-05	0.000186694
ADCY7	126.564	1.02704	0.251103	4.0901	4.31e-05	0.000186694
SERPINA11	28.6909	-2.36981	0.582416	-4.06893	4.72e-05	0.000203222
C1H1orf216	111.263	1.07224	0.264118	4.05971	4.91e-05	0.000211135
RUNDC3A	61.4181	-1.76012	0.43384	-4.05706	4.97e-05	0.000213492
LOC105611406	83.7081	1.29403	0.319374	4.05175	5.08e-05	0.000218058
LRRC23	86.5645	-1.18671	0.29327	-4.04648	5.2e-05	0.000222832
PAMR1	13.0539	-4.26803	1.05487	-4.04602	5.21e-05	0.000223224
LOC101116255	6.78654	-6.28461	1.5545	-4.04285	5.28e-05	0.000225992
HSPB11	179.554	-1.07954	0.267233	-4.0397	5.35e-05	0.000228711
FRZB	30.0636	-2.2915	0.567759	-4.03604	5.44e-05	0.000232048
LOC105605167	98.8097	-1.18426	0.293604	-4.03353	5.49e-05	0.000234341
RFTN1	12.0859	-4.64488	1.15311	-4.02812	5.62e-05	0.000239483
EPOR	19.9856	-3.11064	0.773242	-4.02286	5.75e-05	0.000244582
TGM3	15.8679	-3.19768	0.795198	-4.02124	5.79e-05	0.000246054
ST6GALNAC1	31.9783	-2.75429	0.685051	-4.02057	5.81e-05	0.000246615
CBR3	46.7021	1.64167	0.408573	4.01804	5.87e-05	0.000249082
SI	17.7881	-3.0767	0.765872	-4.01725	5.89e-05	0.000249755
LOC105607449	22.8752	-2.57864	0.642777	-4.01172	6.03e-05	0.000255513
ZNF296	144.313	1.08882	0.271438	4.0113	6.04e-05	0.000255918
LOC105614355	24.5099	-2.87123	0.716421	-4.00775	6.13e-05	0.000259566
LOC101103400	82.1951	-1.31775	0.328811	-4.00762	6.13e-05	0.000259651
LOC105603659	11.8813	-5.1766	1.29176	-4.0074	6.14e-05	0.000259836
SCRN1	55.8209	1.54027	0.384617	4.00467	6.21e-05	0.000262682
KCNJ5	26.1297	-2.38822	0.596451	-4.00405	6.23e-05	0.000263258
RGS13	94.0111	-1.25863	0.315027	-3.9953	6.46e-05	0.000272705
LOC105614839	23.3971	-2.38277	0.596773	-3.99276	6.53e-05	0.000275525
RARRES1	37.0251	-1.84897	0.463512	-3.98905	6.63e-05	0.000279193
PLA2G5	112.252	-1.06318	0.266813	-3.98475	6.76e-05	0.000284122
LOC105607817	36.8878	1.892	0.475236	3.98119	6.86e-05	0.00028803
KCNH2	34.0913	-2.21761	0.557212	-3.97982	6.9e-05	0.000289631
CCT6B	54.982	-1.5441	0.388104	-3.97856	6.93e-05	0.00029105
MAPK4	27.579	-2.29322	0.577761	-3.96915	7.21e-05	0.000302255
SMLR1	41.7785	-1.73518	0.437709	-3.96423	7.36e-05	0.000308092
LOC105606221	149.698	-1.08723	0.274451	-3.96146	7.45e-05	0.000311355
TMEM44	32.2452	-2.2501	0.568693	-3.95662	7.6e-05	0.000317183
FAM107A	61.4789	-1.55455	0.392927	-3.95633	7.61e-05	0.000317507
LOC101109636	98.0494	-1.14203	0.288753	-3.95504	7.65e-05	0.000319153
LOC105603284	39.4139	-1.73503	0.439215	-3.95029	7.81e-05	0.000324929
ERICH3	43.0001	-1.94063	0.491335	-3.94972	7.82e-05	0.000325627
PLA2G12B	161.039	-1.02693	0.260322	-3.94487	7.98e-05	0.000331652
DACH2	84.4966	1.18856	0.301397	3.9435	8.03e-05	0.000333475
LRRC4C	77.0801	-1.41509	0.359642	-3.93473	8.33e-05	0.000345084
TRIL	57.185	-1.61786	0.411365	-3.93292	8.39e-05	0.000347401
ACYP2	133.856	-1.02834	0.261672	-3.92989	8.5e-05	0.000351352
RELN	26.209	-2.17632	0.555212	-3.9198	8.86e-05	0.000365775
ENTPD3	128.906	-1.08029	0.275756	-3.91757	8.94e-05	0.000368808
LOC105611269	13.9627	-3.3306	0.850707	-3.91509	9.04e-05	0.000372192
ATP6V1G2	46.3221	-2.21142	0.564885	-3.9148	9.05e-05	0.000372558
MYBPC1	86.6128	-1.19777	0.306176	-3.91202	9.15e-05	0.000376318
MXRA7	113.948	-1.15338	0.29527	-3.9062	9.38e-05	0.000384763
HOXC8	109.315	-1.07948	0.276603	-3.90263	9.52e-05	0.000389988
MST1	132.812	1.0356	0.265664	3.89816	9.69e-05	0.000396336
SPP1	12.1427	-4.1876	1.07497	-3.89554	9.8e-05	0.000400479
ZFHX4	46.045	1.96535	0.504891	3.89263	9.92e-05	0.000404977
LOC101116353	47.2427	1.75744	0.451487	3.89256	9.92e-05	0.000404996
HELT	39.8634	1.69615	0.436028	3.89	0.000100244	0.000409043
LOC101114063	193.266	1.21914	0.3135	3.88881	0.000100738	0.000410799
NOL3	41.568	1.669	0.429843	3.88282	0.000103253	0.000420435
KCNC1	15.8529	-3.19593	0.825456	-3.87171	0.000108075	0.000438051
SPOCK2	93.7289	-1.27375	0.329168	-3.86962	0.000109006	0.000441273
CA12	47.1079	-1.59122	0.411344	-3.86836	0.000109571	0.000443096
LOC101107122	56.8026	1.56691	0.405197	3.86704	0.000110166	0.000445412
FAM198A	49.6778	-1.63697	0.424004	-3.86075	0.000113039	0.00045636
LOC105605199	10.7051	-5.06375	1.31517	-3.85028	0.000117984	0.000475141
CCDC129	63.7039	-1.80629	0.4692	-3.84972	0.000118252	0.000475925
WNT6	18.9821	-2.73008	0.709765	-3.84646	0.000119836	0.000482
LOC105611004	6.28595	-6.1736	1.60632	-3.84333	0.000121377	0.000487794
LOC105610032	46.671	-1.61639	0.4209	-3.84031	0.000122879	0.000492811
LOC105616213	22.2328	-2.57767	0.672642	-3.83215	0.000127028	0.000508189
DKK3	100.123	-3.40905	0.890056	-3.83015	0.000128065	0.000512024
IL10RA	45.0733	1.63538	0.427098	3.82906	0.000128632	0.000514079
SYP	110.08	-1.04338	0.27307	-3.82091	0.000132961	0.000529744
KHDRBS3	24.4011	2.42181	0.634254	3.81836	0.000134344	0.000534924
LRRC8C	164.651	1.05445	0.276297	3.81636	0.000135433	0.000539152
EFCAB5	52.5432	-1.76896	0.463599	-3.81571	0.000135791	0.000540466
SGIP1	133.104	-1.11873	0.293528	-3.81132	0.000138227	0.000549675
RTBDN	11.1098	-4.46274	1.17108	-3.81078	0.000138531	0.000550693
LOC101107729	131.687	-1.44657	0.379635	-3.81044	0.00013872	0.000551333
LOC101116383	18.6229	2.61155	0.686065	3.80657	0.00014091	0.000559119
ZNF704	91.6547	-1.12126	0.29469	-3.80487	0.000141878	0.000562501
HYDIN	49.0297	-1.70384	0.448611	-3.79804	0.000145846	0.000576822
ASGR2	5.94118	-6.0921	1.6051	-3.79547	0.000147365	0.000582356
CNTFR	6.506	6.07973	1.60537	3.78711	0.00015241	0.000599729
LOC105612575	117.983	-1.06141	0.280459	-3.78455	0.000153989	0.000605697
LOC101105114	14.5243	-3.80048	1.00513	-3.78108	0.000156152	0.000613581
ST6GALNAC2	36.848	-1.87247	0.495748	-3.77706	0.000158689	0.000622418
GNAT1	26.2414	-2.61285	0.692901	-3.77089	0.000162666	0.000636861
CHST2	13.6885	3.58671	0.951711	3.7687	0.000164101	0.000641961
MRAS	91.8869	-1.31849	0.350339	-3.76348	0.000167568	0.00065473
ZNF793	26.0128	-2.15952	0.573854	-3.76319	0.00016776	0.000655352
ZCCHC12	32.6207	-2.12858	0.565755	-3.76237	0.000168309	0.000657362
F7	17.6801	-3.15635	0.84014	-3.75694	0.000172006	0.000670589
SALL1	11.5542	3.95641	1.0564	3.74517	0.000180273	0.00070099
LOC105615569	34.7681	-1.83329	0.490133	-3.74039	0.000183736	0.000713172
IL16	5.88872	-6.08051	1.62568	-3.74029	0.000183811	0.000713304
LOC101118765	25.4158	-2.07268	0.554156	-3.74024	0.000183844	0.000713304
PXMP2	75.5502	-1.24897	0.333992	-3.73952	0.000184372	0.000715067
LOC105610161	5.7398	-6.043	1.62068	-3.72869	0.000192477	0.00074368
FAM189A1	47.589	-1.63125	0.437518	-3.72841	0.00019269	0.000744354
RIC3	135.437	-1.05244	0.282291	-3.7282	0.000192851	0.000744681
TMEM151B	14.4592	-3.55683	0.95405	-3.72813	0.000192904	0.000744737
LOC105605165	109.571	1.3042	0.34999	3.72639	0.000194238	0.000749294
ADM5	69.5124	1.6473	0.4421	3.72608	0.000194481	0.000749719
TAAR1	79.0181	-1.21557	0.326236	-3.72605	0.000194503	0.000749719
PER3	70.6238	1.36004	0.365071	3.72541	0.000195001	0.000751489
LOC105612514	61.2916	-1.41844	0.38105	-3.72246	0.000197291	0.000759261
CT83	16.5347	-2.83222	0.761214	-3.72066	0.000198706	0.000764252
LOC101103439	63.0799	1.51783	0.408058	3.71964	0.000199506	0.00076672
RNASE6	33.7708	-1.78142	0.479261	-3.71701	0.000201591	0.000773508
RNF144A	50.6198	-1.47353	0.396649	-3.71495	0.000203246	0.000779397
LOC106992033	22.0445	-2.59823	0.700981	-3.70657	0.000210087	0.000803884
EXTL1	22.217	-2.61431	0.705436	-3.70595	0.000210597	0.000805677
LOC105611746	15.1084	-2.81622	0.760104	-3.70505	0.000211347	0.000808229
FGF18	46.0819	1.72975	0.466937	3.70447	0.000211834	0.000809771
LOC105610458	74.5669	-1.35348	0.365582	-3.70228	0.000213674	0.000816324
MAOA	72.2976	-1.30213	0.352106	-3.6981	0.000217217	0.000828232
LOC101102726	5.72323	-6.03921	1.63372	-3.6966	0.000218507	0.000832624
C4BPB	24.5234	-2.14457	0.580713	-3.69299	0.000221636	0.000843588
BPIFB2	5.56603	-5.99865	1.62581	-3.68963	0.000224576	0.000853609
LOC106991688	2122.11	-1.00579	0.27277	-3.68734	0.000226612	0.000860674
CARD11	18.5577	-2.97919	0.808143	-3.68646	0.000227391	0.000863464
LOC106991500	38.2858	-1.81594	0.492678	-3.68586	0.000227931	0.000865177
LOC101114311	9.73403	-4.87875	1.32408	-3.68465	0.000229017	0.000868787
GPR35	25.1151	-2.69173	0.730941	-3.68255	0.000230913	0.000875467
SLC14A1	5.84512	5.9258	1.60999	3.68065	0.000232644	0.000881515
IL10	12.0758	-3.58302	0.973636	-3.68004	0.000233193	0.000883251
PLTP	59.8074	-1.42556	0.387791	-3.67609	0.000236838	0.000895483
LOC105603529	63.3498	-1.3801	0.375565	-3.67471	0.000238116	0.000899789
LOC105616215	41.489	-1.64608	0.449011	-3.66601	0.00024636	0.000927516
TEX101	53.1558	-1.44348	0.394211	-3.6617	0.000250544	0.000941808
IL17REL	8.11901	-5.55527	1.51722	-3.66148	0.000250759	0.000942252
MERTK	24.0515	-2.34676	0.642017	-3.65529	0.00025689	0.000963612
NRN1	26.4697	-2.14639	0.587348	-3.65437	0.000257817	0.000966343
ST3GAL2	87.8153	-1.21645	0.333003	-3.65296	0.000259239	0.000970733
GPR119	69.1297	-4.21334	1.15428	-3.65018	0.000262057	0.00098034
LOC105616014	15.1703	-3.13692	0.859539	-3.64954	0.00026271	0.000982407
RGS9BP	45.0377	1.57699	0.432338	3.64758	0.000264723	0.000989741
KCNE4	71.5046	-1.44487	0.396552	-3.64357	0.000268884	0.00100425
LOC101111922	55.2585	-1.49921	0.411485	-3.64341	0.000269045	0.00100436
DUSP9	60.2129	-1.36416	0.374445	-3.64314	0.000269334	0.00100524
CST6	650.15	-1.3634	0.374538	-3.64021	0.000272411	0.00101497
LOC101122747	22.5891	-3.0421	0.836006	-3.63885	0.000273856	0.00101996
B3GALNT1	57.8763	-1.31327	0.360963	-3.63823	0.000274515	0.00102202
AQP9	11.2762	-4.04148	1.11103	-3.6376	0.000275193	0.00102377
LOC106991022	11.4158	-3.72985	1.02539	-3.63749	0.000275303	0.00102398
LOC105606662	23.632	2.21748	0.609647	3.63731	0.0002755	0.00102451
GPR153	88.536	-1.14383	0.314512	-3.63685	0.000275988	0.00102594
LOC101106144	81.9367	-1.07903	0.296992	-3.63321	0.000279918	0.00104014
LOC101119773	63.2849	-1.46785	0.404181	-3.63168	0.000281587	0.00104575
PTPRE	72.6269	-1.33318	0.36725	-3.63018	0.000283221	0.00105101
LOC101116157	5.40331	-5.95555	1.64144	-3.62825	0.000285347	0.00105829
LOC106991719	69.8981	-1.24609	0.343552	-3.62706	0.000286663	0.00106196
LOC105602361	75.0772	-1.62086	0.447002	-3.62606	0.000287775	0.00106527
VTN	129.943	-3.23004	0.891524	-3.62306	0.000291143	0.00107679
CDKN1C	69.3035	-1.36423	0.376664	-3.62187	0.000292483	0.00108105
SLC13A2	15.158	-2.81725	0.779038	-3.61632	0.000298824	0.00110344
CAPN14	46.7345	-1.65864	0.458738	-3.61565	0.000299596	0.00110607
DSEL	30.4937	1.85338	0.513329	3.61051	0.000305592	0.00112671
RTP1	7.9596	-5.523	1.53137	-3.60657	0.000310266	0.00114264
LOC101112166	5.70026	5.88922	1.63341	3.60546	0.000311598	0.0011467
CALD1	39.1128	-2.06586	0.57311	-3.60465	0.000312577	0.00114985
DRC1	103.269	-1.01892	0.282674	-3.60456	0.000312677	0.00115
FSTL4	20.8115	-2.42172	0.672147	-3.60296	0.000314617	0.00115625
SLC52A3	74.5732	-1.28171	0.356081	-3.59949	0.000318846	0.00117069
RBP2	185.526	1.95203	0.542752	3.59655	0.000322466	0.00118353
LOC105615229	78.4629	-1.19866	0.333311	-3.59622	0.00032288	0.00118483
LOC105609261	15.3183	2.80304	0.780762	3.59013	0.000330509	0.00121054
EYA2	25.9369	-2.3918	0.66669	-3.58757	0.000333776	0.00122158
LOC106991530	103.259	-1.03929	0.289894	-3.58508	0.000336979	0.00123261
LOC106991188	11.5856	3.97796	1.11119	3.57991	0.000343712	0.00125487
SYCP2L	5.43231	-5.96257	1.66823	-3.5742	0.000351305	0.00127994
LOC101117971	117.551	-1.00573	0.281543	-3.57222	0.000353971	0.00128845
LOC101117707	16.5303	2.65859	0.744758	3.56974	0.00035734	0.00129926
PM20D1	74.7702	-1.24918	0.350192	-3.56713	0.000360915	0.00131053
UBE2U	5.20746	-5.90286	1.65692	-3.56255	0.000367275	0.00133238
LOC101111055	86.3783	1.15046	0.322941	3.56245	0.000367412	0.00133263
PLA2G2F	11.3683	-3.739	1.04967	-3.56207	0.000367941	0.00133405
LOC105605987	9.18788	-4.79159	1.34585	-3.56027	0.000370478	0.00134225
SSC4D	9.83274	-3.88346	1.09276	-3.55382	0.000379674	0.00137301
ENO2	83.5292	-1.17335	0.33058	-3.54938	0.00038614	0.00139509
NYAP1	10.4756	-4.41443	1.24416	-3.54814	0.000387965	0.00140064
SGK2	122.394	-1.00788	0.284273	-3.54545	0.000391939	0.00141341
SV2B	28.3522	-2.03737	0.575268	-3.5416	0.000397701	0.00143286
ARSK	16.3576	-2.91369	0.822805	-3.54117	0.000398363	0.00143498
OTOG	72.0468	-1.15611	0.326518	-3.54071	0.000399049	0.00143718
SACS	29.8387	2.0114	0.568729	3.53666	0.000405226	0.00145808
SEMA6D	96.9566	-1.01067	0.286335	-3.52969	0.000416052	0.00149369
LOC106991312	33.9567	-1.71543	0.486044	-3.52937	0.000416552	0.00149496
LOC105602782	62.6889	-1.4172	0.401915	-3.52612	0.000421702	0.00151176
PTPRC	5.23369	-5.90942	1.67616	-3.52557	0.000422568	0.00151411
SMAD7	74.5209	-1.20745	0.342859	-3.52171	0.000428772	0.00153399
DYDC1	15.2456	2.94701	0.837698	3.51798	0.000434847	0.00155416
LOC105602639	11.3669	-3.48925	0.992155	-3.51684	0.000436722	0.00156042
MRO	44.468	-1.5499	0.441764	-3.50844	0.000450749	0.00160523
ADAMTS9	20.5603	2.21207	0.630677	3.50745	0.000452428	0.00161002
LOC101107772	28.1792	-1.88787	0.538281	-3.50722	0.000452809	0.00161054
C1H21orf62	77.0995	-1.18802	0.338888	-3.50564	0.000455504	0.00161919
LOC101109027	48.6403	-1.45623	0.416087	-3.49983	0.000465551	0.00165128
LOC101123171	5.0613	-5.86103	1.67592	-3.4972	0.000470161	0.00166641
C26H8orf48	47.6771	1.60425	0.458778	3.4968	0.000470882	0.00166866
LOC105616020	81.3002	-1.4071	0.402629	-3.49479	0.000474437	0.00168003
CLSTN2	16.9758	-2.72432	0.779554	-3.49472	0.000474568	0.00168017
GIMAP1	40.9735	-1.66075	0.475254	-3.49444	0.000475057	0.00168112
SNAP25	38.1316	-1.62886	0.466131	-3.49442	0.000475088	0.00168112
LOC106991033	100.564	1.05978	0.303837	3.48798	0.000486689	0.00171865
LOC101122119	8.8572	-4.78367	1.37212	-3.48634	0.000489683	0.00172835
LOC105605002	46.2594	1.54735	0.444114	3.48414	0.000493726	0.0017404
FRMD3	39.3036	-1.60814	0.461593	-3.48388	0.000494198	0.00174144
TNFRSF18	27.4103	-1.84173	0.529102	-3.48086	0.000499813	0.00175899
PCYT1B	68.1984	-1.18374	0.340113	-3.48044	0.000500591	0.00176129
P2RY14	10.5153	-3.96814	1.14092	-3.47802	0.000505137	0.00177547
SV2A	22.6144	-2.18347	0.627997	-3.47688	0.000507277	0.00178235
RAI2	98.9057	1.14232	0.328682	3.47546	0.000509973	0.00179085
DCHS1	32.9707	-1.83954	0.530186	-3.46961	0.00052122	0.00182803
LOC101112296	40.5748	-1.60364	0.463289	-3.46143	0.000537312	0.00188006
LOC105604118	15.0464	2.93785	0.850031	3.45617	0.000547907	0.001913
LOC101114419	71.3092	1.32583	0.383814	3.45434	0.000551643	0.00192535
LOC105611978	98.8633	1.17631	0.340546	3.45418	0.000551963	0.00192612
LOC105604528	39.8711	1.75699	0.50969	3.44717	0.000566483	0.00197324
KRT36	20.3148	-2.13058	0.618382	-3.44541	0.000570186	0.00198543
SGCA	83.5577	-1.10635	0.321339	-3.44294	0.000575426	0.00200332
CNRIP1	53.8946	-1.42009	0.412483	-3.44277	0.000575788	0.00200386
LOC105607931	12.0495	-3.79231	1.10194	-3.4415	0.000578501	0.00201258
EFNB3	37.5321	-1.71557	0.498526	-3.44129	0.000578939	0.00201338
OXGR1	6.77997	-5.2889	1.53844	-3.43783	0.000586389	0.00203646
CCDC13	6.9634	-5.3281	1.55254	-3.43186	0.000599453	0.00207877
CWH43	12.647	-3.39006	0.988382	-3.42991	0.000603778	0.00209227
PHACTR3	16.0338	-3.74947	1.09325	-3.42964	0.000604376	0.00209397
BEND2	9.1082	4.64712	1.35775	3.42266	0.000620106	0.00214482
RGAG1	34.1621	-1.65813	0.484483	-3.42248	0.000620521	0.0021457
LOC101119517	108.641	-1.07721	0.315102	-3.4186	0.000629447	0.0021754
PDLIM4	31.2498	-2.31188	0.677157	-3.4141	0.000639931	0.00220967
AMDHD1	39.0744	-1.62575	0.477205	-3.40682	0.000657253	0.00226505
LOC105610993	41.0333	-1.65813	0.48692	-3.40535	0.000660804	0.00227567
ELAVL4	10.3889	-3.31761	0.974502	-3.40442	0.000663055	0.0022814
FLRT1	9.02497	-4.17378	1.22829	-3.39805	0.00067868	0.00233103
LOC105602299	75.0711	1.25509	0.369816	3.39383	0.000689217	0.00236221
LOC105610092	18.299	-2.2679	0.669088	-3.38953	0.000700121	0.00239789
LOC101105567	8.14005	-4.65778	1.37423	-3.38937	0.000700524	0.00239885
LOC101113726	16.8166	-2.74058	0.809146	-3.38701	0.000706596	0.00241751
LOC101106121	13.1725	-3.2655	0.964741	-3.38485	0.000712175	0.00243574
SLCO2A1	65.3067	-1.30941	0.386949	-3.38395	0.000714518	0.00244289
LOC106990135	36.946	-1.6552	0.489384	-3.38221	0.000719041	0.00245706
ONECUT3	35.462	-1.62413	0.480358	-3.38108	0.000722013	0.00246548
LOC101111992	17.8017	2.6654	0.789359	3.37666	0.000733717	0.00250325
NALCN	8.60159	-4.12463	1.2274	-3.36046	0.000778136	0.00264319
LOC105602784	28.5625	-1.81036	0.539018	-3.35863	0.000783301	0.00265887
PLA2G2C	20.7309	-2.80319	0.835856	-3.35368	0.000797447	0.00270311
CAPG	37.3209	-1.82899	0.545435	-3.35326	0.000798645	0.00270575
LOC105605313	56.1621	1.44637	0.431823	3.34944	0.000809741	0.00274086
LOC105616540	41.1579	1.51874	0.453457	3.34925	0.000810318	0.00274195
MRC2	8.17319	-4.66429	1.39354	-3.34707	0.00081672	0.00276025
ABCC6	90.0745	-1.09282	0.326642	-3.34561	0.000821017	0.00277284
LOC105602404	96.3966	-1.00498	0.300581	-3.34347	0.000827381	0.00279142
RNF182	18.9194	-2.32744	0.696192	-3.3431	0.000828472	0.00279461
CACNA1E	23.0636	-2.19603	0.656894	-3.34306	0.000828614	0.00279461
STX11	43.1435	1.58019	0.472827	3.342	0.00083176	0.00280425
LOC101112345	6.42139	-5.20892	1.55878	-3.34166	0.000832778	0.00280719
EPHB6	33.8152	-1.8748	0.561643	-3.33807	0.000843629	0.00284032
COLQ	9.91507	-3.84068	1.15175	-3.33465	0.000854064	0.00287048
LOC105609614	4.53172	-5.70176	1.71536	-3.32395	0.000887513	0.00297415
IGSF22	23.9914	-2.13108	0.641207	-3.32354	0.000888834	0.00297806
LINGO4	39.5649	1.44382	0.434458	3.32328	0.000889669	0.00298035
PGK2	10.4381	-3.5873	1.07974	-3.32239	0.000892504	0.00298881
C18H14orf132	54.1883	-1.32816	0.399882	-3.32139	0.000895691	0.00299897
LOC105604659	40.0652	1.52955	0.460737	3.31979	0.000900855	0.0030147
LOC101110922	46.6068	1.59276	0.480055	3.31786	0.000907097	0.0030335
ZC3H12D	65.3281	1.12165	0.338259	3.31595	0.000913325	0.00305275
GAL3ST2	85.2613	-1.05267	0.317684	-3.31357	0.000921135	0.00307567
DNAH9	16.4191	-2.57002	0.7762	-3.31103	0.000929524	0.00310102
TDRD9	12.7249	-2.84184	0.858387	-3.31067	0.000930718	0.00310447
SRL	27.0913	-2.34685	0.709106	-3.30959	0.000934335	0.00311547
ENDOU	12.9509	-2.9866	0.902488	-3.3093	0.0009353	0.00311815
ZNF423	9.61169	3.68292	1.11561	3.30127	0.000962492	0.00320276
GALR2	9.96732	3.74701	1.13511	3.30102	0.000963344	0.00320449
LOC105611419	35.2833	-1.60282	0.485676	-3.30018	0.000966212	0.00321293
LOC101118060	38.4	-1.7456	0.529077	-3.29932	0.000969181	0.00322115
LOC101121403	50.5641	1.34355	0.407681	3.29559	0.000982147	0.00326034
LOC105611082	4.55381	-5.70813	1.73232	-3.29507	0.000983958	0.00326468
SLC1A7	4.55381	-5.70813	1.73232	-3.29507	0.000983958	0.00326468
LOC106991271	21.4964	2.12456	0.644814	3.29484	0.000984771	0.00326682
TSGA10IP	31.6915	-1.804	0.547833	-3.29296	0.000991376	0.00328648
STAB2	15.0636	-2.42705	0.737052	-3.29291	0.000991546	0.00328648
LOC105609859	72.6887	1.11355	0.338271	3.2919	0.000995123	0.00329609
C3H9orf50	51.4305	1.48401	0.451048	3.29014	0.00100137	0.00331509
LOC105603426	46.5256	-1.32275	0.402292	-3.28803	0.00100891	0.0033355
EHD2	47.6066	1.32689	0.403771	3.28625	0.0010153	0.00335435
LECT2	8.19113	-4.66879	1.42235	-3.28244	0.00102912	0.00339308
SPATC1L	17.4107	2.38902	0.728545	3.27917	0.00104113	0.00342997
GRIN2C	35.0613	1.5191	0.463508	3.2774	0.00104768	0.00344901
LOC101123128	19.7005	-2.14356	0.655969	-3.26778	0.00108395	0.00355636
LOC106991560	10.9882	-3.41385	1.04503	-3.26676	0.00108787	0.0035686
LOC101110099	4.34691	-5.64204	1.72842	-3.26428	0.00109744	0.00359688
MAP3K8	101.437	-1.01006	0.309437	-3.26419	0.00109779	0.00359688
LOC105611059	29.1232	-1.84982	0.56673	-3.26402	0.00109845	0.00359844
MS4A10	4.50135	-5.69296	1.74612	-3.26035	0.00111276	0.00364348
TTLL6	64.4864	-1.17418	0.360856	-3.25387	0.00113846	0.00372323
SLC47A2	59.5152	1.22959	0.37913	3.24318	0.00118205	0.00385604
KCNJ6	45.5803	-1.35312	0.417245	-3.24298	0.00118289	0.00385813
LOC105605484	13.7797	-3.08539	0.953275	-3.23663	0.00120952	0.00393772
LOC101106941	8.07378	-4.64981	1.43676	-3.23632	0.00121081	0.00394061
LRRC71	31.1876	1.75136	0.541467	3.23448	0.00121865	0.00396216
POMC	47.966	-1.5424	0.476973	-3.23373	0.00122185	0.00397121
LOC105616454	33.6489	-1.6445	0.508752	-3.23242	0.00122744	0.00398673
LOC105603094	23.1757	-2.20317	0.681949	-3.23069	0.0012349	0.0040096
ZNF461	80.1156	-1.13027	0.350609	-3.22373	0.00126532	0.0040988
LOC105606385	39.3294	1.43623	0.445557	3.22344	0.0012666	0.00410103
LOC101119258	19.5878	2.50534	0.777292	3.22317	0.00126782	0.00410415
GAL3ST1	63.4058	-1.15957	0.3601	-3.22013	0.00128132	0.00414302
EMX2	4.65478	5.59531	1.73991	3.21586	0.00130056	0.00420102
FGL2	15.5917	-2.60651	0.810986	-3.214	0.00130899	0.00422614
TMEM37	28.5254	-1.94216	0.605062	-3.20985	0.00132803	0.00428264
KIAA1456	16.109	-2.62167	0.817386	-3.20738	0.00133949	0.00431745
PROZ	65.7875	1.2873	0.401794	3.20389	0.00135582	0.00436863
LOC101118441	15.2294	-2.46191	0.768886	-3.20192	0.00136514	0.00439429
LOC106991575	8.91816	4.01007	1.25386	3.19818	0.00138299	0.00444445
LOC106991597	21.7761	-2.00153	0.626239	-3.19612	0.0013929	0.00447327
RGCC	17.4801	-2.64344	0.827303	-3.19525	0.00139711	0.00448605
WNT5B	42.494	-3.83329	1.19988	-3.19473	0.00139963	0.0044919
LOC101119629	4.33311	-5.63785	1.76575	-3.1929	0.00140852	0.00451746
LOC101102548	21.3147	-2.50205	0.785007	-3.18729	0.00143611	0.00460137
INSRR	23.8016	-2.2124	0.694527	-3.18548	0.00144514	0.00462572
SEZ6L2	47.4424	-1.33865	0.420761	-3.1815	0.00146516	0.00468363
FUOM	21.9121	-1.94613	0.61185	-3.18073	0.00146904	0.00469526
FAM180B	68.3258	1.16341	0.365838	3.18014	0.00147206	0.00470339
TMEM117	75.9157	-1.22275	0.384723	-3.17825	0.00148168	0.00473254
LOC106991669	24.7141	1.83447	0.578311	3.17211	0.00151333	0.00482334
SLC46A2	75.4469	-4.1801	1.31841	-3.17057	0.00152138	0.0048466
LOC105616801	71.6897	1.17912	0.372603	3.16455	0.00155321	0.00493507
LOC105610719	4.18143	-5.58575	1.76618	-3.16262	0.00156357	0.00496635
LOC105613828	29.8016	-1.78911	0.565772	-3.16225	0.00156553	0.00497162
CD226	7.39266	4.34168	1.37497	3.15766	0.00159041	0.00504335
LOC105604783	80.0742	1.1221	0.355378	3.15748	0.00159136	0.00504556
SVOP	30.4439	-1.73996	0.551721	-3.1537	0.00161213	0.00510308
LOC105608579	46.9884	-1.29574	0.410895	-3.15346	0.00161348	0.00510651
DSC1	35.4907	-1.61025	0.510648	-3.15334	0.00161415	0.00510779
JAK3	6.0421	-5.11964	1.62387	-3.15274	0.00161744	0.0051157
FCER1A	29.6867	1.65714	0.525654	3.15253	0.00161861	0.00511857
LOC101112249	18.2753	2.08828	0.662457	3.15232	0.0016198	0.00512066
ZNF300	28.2574	-2.14842	0.681817	-3.15103	0.00162696	0.00513996
CFAP74	81.8291	1.02523	0.325399	3.15067	0.00162898	0.00514466
LOC101105017	9.15501	-3.40699	1.0824	-3.14763	0.00164597	0.00519393
TLR2	99.488	1.00948	0.320743	3.1473	0.00164784	0.00519669
BTBD17	9.12517	-3.74929	1.19233	-3.14451	0.00166366	0.00524397
CHRM4	16.8059	-2.68782	0.858002	-3.13265	0.00173234	0.0054419
HMX3	20.3927	-2.17387	0.693964	-3.13253	0.00173304	0.00544323
GJC1	4.35152	5.502	1.75831	3.12914	0.00175318	0.00550203
STEAP4	14.2818	-2.69104	0.860087	-3.12879	0.00175525	0.00550762
LOC106991038	35.8043	-1.52651	0.48791	-3.12868	0.00175596	0.00550896
LOC106990172	4.00766	-5.52451	1.77091	-3.11959	0.00181103	0.00566708
LOC105605459	69.5605	1.01843	0.326514	3.11911	0.00181397	0.00567537
CLEC3B	5.56222	-4.99605	1.60214	-3.11836	0.00181861	0.00568713
LOC106991918	17.4075	-2.28828	0.734474	-3.11554	0.00183611	0.00573539
WSCD1	49.4847	1.27897	0.410815	3.11325	0.00185039	0.00577814
LOC101110261	24.2387	-2.20601	0.709247	-3.11036	0.00186859	0.00582563
TNNT2	8.74121	3.52105	1.13222	3.10987	0.00187168	0.00583433
C12H1orf21	48.5677	-1.30211	0.419374	-3.10489	0.00190351	0.00591928
GADL1	4.19247	-5.58924	1.80134	-3.10283	0.00191681	0.00595948
FSD2	67.5784	-1.00816	0.325689	-3.09546	0.00196505	0.00609019
STARD9	72.4207	1.1238	0.363064	3.09533	0.00196594	0.00609197
HCN4	27.7085	-1.66622	0.538506	-3.09415	0.00197377	0.00611173
POSTN	48.2391	-3.59139	1.16087	-3.09371	0.00197673	0.00611806
LOC105609538	44.8204	-1.33672	0.432411	-3.09131	0.00199276	0.00616177
SFRP2	23.6478	-2.05323	0.664529	-3.08975	0.00200325	0.00618884
LOC105604867	13.6546	-2.73703	0.887111	-3.08533	0.00203326	0.00627357
MEGF10	63.1654	-1.28736	0.417334	-3.08473	0.00203736	0.0062842
LOC105616860	6.92499	-4.38788	1.42343	-3.08262	0.0020519	0.00632504
LOC105615769	9.42483	-3.16385	1.0278	-3.07829	0.00208192	0.00641249
AIF1	26.4478	-1.68266	0.54667	-3.07801	0.00208388	0.00641751
SLCO2B1	45.6391	1.34833	0.438102	3.07766	0.00208633	0.00642404
FAM131C	20.9661	-1.83497	0.596401	-3.07673	0.00209283	0.00644098
INA	34.0067	1.46002	0.474697	3.07568	0.00210021	0.00646062
PHYHD1	38.5134	1.45804	0.474096	3.07541	0.00210215	0.00646556
WIF1	9.22032	-3.78904	1.23333	-3.07221	0.00212479	0.00652797
MAGEE2	25.1319	-1.76581	0.574781	-3.07215	0.00212521	0.00652822
LOC106991402	38.9085	1.34851	0.4391	3.07108	0.00213289	0.00654771
LBX2	4.11634	5.41966	1.76474	3.07107	0.0021329	0.00654771
BAIAP3	39.3053	1.40328	0.457104	3.06994	0.00214103	0.00656954
LINGO1	20.0666	-1.89657	0.61799	-3.06893	0.00214824	0.00659016
GDPD2	13.0107	-2.56408	0.835872	-3.06755	0.00215821	0.00661705
SLC4A3	26.1259	-1.66732	0.543989	-3.06499	0.00217679	0.0066677
PRDM1	17.8954	-2.26466	0.739688	-3.06164	0.00220129	0.00673849
C3H12orf60	65.6615	1.04719	0.342144	3.06066	0.00220852	0.00675743
LPAR5	24.4387	-1.76815	0.578295	-3.05752	0.00223178	0.00682215
LIME1	72.6882	-1.09203	0.357324	-3.05614	0.00224203	0.00685024
THBD	3.83114	-5.4596	1.78918	-3.05145	0.0022774	0.00695065
KCNB1	13.3573	-3.25838	1.06879	-3.04865	0.0022987	0.00701346
LOC101112623	65.666	-1.05761	0.347227	-3.04587	0.00232008	0.00707313
SEC14L5	16.364	-2.18101	0.716167	-3.04539	0.00232378	0.00707997
LOC105607068	3.84218	-5.46335	1.79415	-3.04509	0.00232613	0.00708601
LOC105612852	75.411	-1.12667	0.370441	-3.04143	0.00235454	0.0071647
LAPTM5	4.22009	-5.59795	1.84198	-3.03909	0.0023729	0.00721379
LOC105609609	14.6727	-2.39087	0.789949	-3.02662	0.00247306	0.00749247
ZNF365	90.301	-1.00879	0.333609	-3.02386	0.00249573	0.00755643
LOC101111616	3.93135	5.35415	1.77156	3.02227	0.00250886	0.00759147
GRIA1	3.85323	-5.46711	1.81201	-3.01715	0.00255164	0.00771129
LOC105606267	51.9405	1.14238	0.378737	3.01628	0.00255897	0.00773103
LOC105609715	18.077	2.0661	0.685179	3.01541	0.00256629	0.00775074
APOE	5.21193	-4.89956	1.62554	-3.01411	0.00257732	0.0077792
LOC106991599	15.645	-2.37264	0.78776	-3.01189	0.0025963	0.00783163
OLR1	3.8339	-5.46054	1.81333	-3.01133	0.00260107	0.00784481
NR0B2	50.143	-3.30222	1.09698	-3.01029	0.00261001	0.00786934
HS3ST3A1	9.05153	3.58563	1.19182	3.00853	0.00262514	0.00791003
LUM	15.0312	-2.34063	0.779413	-3.00306	0.00267279	0.00804487
LOC105611916	3.97453	-5.51357	1.84011	-2.99632	0.00273255	0.00821585
SLA	5.2043	-4.89534	1.63388	-2.99615	0.00273413	0.0082193
C16H5orf49	28.4254	-1.67131	0.557907	-2.99569	0.00273828	0.00823011
LOC105613852	15.4245	2.18203	0.728757	2.99418	0.00275183	0.00826612
FAM179A	8.14412	-3.60449	1.20438	-2.99282	0.00276413	0.00829795
C15H11orf96	92.2677	-1.04754	0.350636	-2.98753	0.00281238	0.00842977
SPAG6	66.3732	1.01358	0.339312	2.98715	0.00281595	0.00843915
KIAA1644	55.5832	-1.27509	0.427247	-2.98443	0.00284105	0.00850782
TSPEAR	26.6753	-1.63149	0.546895	-2.98318	0.00285271	0.00854011
LOC101106065	28.3807	-1.73671	0.582358	-2.9822	0.00286183	0.00856608
LOC101106386	11.8283	-2.71223	0.911614	-2.9752	0.00292801	0.00875337
CPLX2	56.5098	-1.20661	0.405823	-2.97325	0.0029466	0.0088076
LOC105609630	12.1509	2.94202	0.991212	2.9681	0.00299646	0.00894426
LOC105611015	82.9473	-1.12869	0.380396	-2.96716	0.00300568	0.00896764
KLHL3	11.3348	-2.79861	0.943389	-2.96655	0.00301162	0.0089826
SIGLEC11	30.5619	-1.51245	0.509955	-2.96586	0.00301838	0.00900138
FAM184A	7.27902	4.32154	1.45762	2.96479	0.00302892	0.00903005
LOC105610408	20.2544	2.17494	0.733812	2.96389	0.00303777	0.00905365
SLC29A4	52.3447	-1.35426	0.457341	-2.96116	0.00306481	0.00912444
PRAM1	34.4499	1.44624	0.48887	2.95833	0.00309311	0.00920446
LOC105615773	62.2526	-1.01896	0.345084	-2.95279	0.00314916	0.00935978
LOC105616252	4.12344	-5.56717	1.88917	-2.94689	0.00320991	0.00951849
JPH4	31.878	-1.55802	0.528896	-2.9458	0.00322123	0.00954915
CALHM2	6.95061	-3.7501	1.27636	-2.93813	0.003302	0.00976028
MRC1	8.11847	-3.56662	1.21394	-2.93806	0.00330273	0.00976095
NOX4	20.234	1.94594	0.663054	2.93482	0.00333741	0.00984845
CPS1	29.4714	-1.89372	0.645693	-2.93285	0.00335867	0.00990517
GDF5	3.64909	-5.38966	1.84082	-2.92786	0.00341298	0.0100516
LOC105607676	21.4873	-1.91214	0.653447	-2.92624	0.00343084	0.0100981
TTC34	11.5143	-2.99538	1.0237	-2.92603	0.00343323	0.0101036
C21H11orf86	42.3736	-3.38709	1.15974	-2.92057	0.00349389	0.0102619
LEKR1	29.7562	-1.59941	0.547679	-2.92034	0.00349646	0.0102679
LOC105607690	9.31206	-2.88515	0.988108	-2.91988	0.0035017	0.0102817
LOC101117021	20.4282	-1.95798	0.670755	-2.91907	0.00351082	0.0103069
EPHA4	52.9885	-1.12497	0.385755	-2.91628	0.00354228	0.0103946
LOC101108163	7.42465	-3.42924	1.17598	-2.91607	0.00354475	0.0103987
LOC105606042	5.02225	-4.84257	1.6631	-2.91177	0.00359389	0.0105317
RCAN2	38.5209	-1.40391	0.482186	-2.91155	0.00359639	0.0105358
CIITA	36.8719	-1.358	0.466634	-2.9102	0.00361192	0.0105718
NHLRC4	3.63666	-5.38518	1.85049	-2.91014	0.00361263	0.0105723
DMRTA1	6.22863	-4.25885	1.46429	-2.90848	0.00363192	0.0106203
[truncated: 387 more rows]
